# Supplementary material for: Genome-Wide DNA Methylation Profiles Reveal Common Epigenetic Patterns of Interferon-Related Genes in Multiple Autoimmune Diseases
Source: Front Genet. 2019 Apr 5;10:223. doi: 10.3389/fgene.2019.00223 (PMC6459983; doi:10.3389/fgene.2019.00223)
Supplement: Supplementary file 2 [file Data_Sheet_1.CSV]

Supplementary Table 5. Pooled methylation difference between GD/RA/SLE/SSc patients and control individuals for each methylation site in CD4+ T cells through meta-analysis
Gene	Chr	Position	Cgname	Standardized mean difference	P-value
	14	59066094	cg02078710	1.08	2.12E-14
ETV3	1	157103641	cg16374333	1.03	5.73E-13
ZNF148	3	125053815	cg26313511	-0.97	2.84E-12
	10	8373522	cg04640972	0.97	3.01E-12
	16	57643932	cg00531137	0.97	3.05E-12
ARID1A	1	27029290	cg05649922	0.97	3.41E-12
MIR145;LOC728264	5	148810180	cg22941668	-0.96	5.89E-12
RCAN3	1	24861604	cg20146241	0.95	7.67E-12
	2	37418009	cg05627557	-0.95	9.15E-12
	10	8373450	cg17505469	0.93	1.43E-11
CD5	11	60869969	cg00299736	0.94	1.50E-11
LY9	1	160765919	cg18865207	0.93	1.60E-11
F12	5	176836695	cg06625767	-0.93	1.73E-11
CD5	11	60869960	cg24674703	0.99	1.82E-11
ABHD12B	14	51342320	cg21052932	0.94	2.01E-11
	7	142494244	cg16767506	0.93	2.03E-11
ACTB	7	5567862	cg01741041	0.94	2.27E-11
MPZL3	11	118100782	cg25155064	0.93	2.32E-11
BCL11A	2	60748951	cg24361098	0.92	2.63E-11
LIME1	20	62367893	cg20513976	0.92	2.63E-11
FASLG	1	172628065	cg06983746	0.92	2.74E-11
	10	90031426	cg09221159	0.92	2.74E-11
	10	8373416	cg27470208	0.91	3.55E-11
ZNF642	1	40945066	cg11654904	0.91	3.60E-11
	17	74978687	cg03728799	0.92	3.62E-11
	17	48857353	cg15046489	0.91	3.74E-11
RNF166	16	88770966	cg03776194	0.91	3.93E-11
HECA	6	139483193	cg23280720	0.95	4.12E-11
SNAP47	1	227954102	cg22356061	0.91	4.21E-11
SBNO2	19	1155030	cg19649900	-0.90	6.35E-11
BIN3	8	22497061	cg15942979	0.90	6.59E-11
	6	474629	cg11682724	0.90	6.74E-11
FASLG	1	172628263	cg00071250	0.90	7.00E-11
SCRN1	7	30009236	cg04858110	0.91	7.13E-11
RPS6KA2	6	166825479	cg06491415	0.90	7.14E-11
LCK	1	32716961	cg05350315	0.90	7.31E-11
KLF2	19	16437789	cg02668248	0.90	7.68E-11
CX3CR1	3	39309435	cg24310395	0.90	8.30E-11
RCAN3	1	24861818	cg01519464	0.90	8.72E-11
EHD4	15	42227210	cg22451412	0.89	9.15E-11
LIME1	20	62367888	cg00446123	0.89	9.91E-11
COPG	3	128995479	cg12216435	0.89	1.02E-10
C18orf1	18	13267090	cg21737421	0.89	1.18E-10
RPS6KA2	6	166825084	cg08109681	0.89	1.21E-10
CD2	1	117296954	cg03016153	0.89	1.24E-10
HOXB4	17	46653711	cg11971423	-0.89	1.28E-10
	1	1093940	cg07213830	-0.88	1.36E-10
	12	122444580	cg14480046	0.88	1.50E-10
TC2N	14	92334029	cg08796342	0.88	1.50E-10
SMARCA4	19	11074303	cg08315613	0.88	1.55E-10
PTDSS1	8	97296348	cg22062539	0.88	1.59E-10
GATA3	10	8103415	cg25630514	0.88	1.59E-10
KLF2	19	16437362	cg18473733	0.88	1.59E-10
POFUT2	21	46686908	cg01267908	0.88	1.61E-10
MYOM2	8	2079369	cg08004620	0.88	1.64E-10
ZAP70	2	98329337	cg25095518	0.88	1.84E-10
SMARCA4	19	11074428	cg22898082	0.88	1.97E-10
	2	177356020	cg07484739	0.88	2.10E-10
	7	142495846	cg19856897	0.87	2.25E-10
	12	19557334	cg20894640	0.87	2.25E-10
CSNK1G3	5	122851781	cg27054084	0.87	2.32E-10
LY9	1	160765805	cg18920397	0.87	2.35E-10
ADAMTS1	21	28214928	cg20187011	-0.87	2.41E-10
MIR145;LOC728264	5	148810203	cg08537847	-0.87	2.47E-10
LCP1	13	46744500	cg07880943	0.87	2.53E-10
	1	111179008	cg07706695	0.87	2.68E-10
SETD1A	16	30976186	cg10020520	-0.87	2.68E-10
FAM173A	16	771714	cg09830866	0.87	2.69E-10
FLJ23834	7	105662809	cg02366772	0.87	2.72E-10
MGAT4A	2	99280070	cg13584531	0.87	2.77E-10
ABLIM1	10	116301354	cg17056676	0.87	2.80E-10
RASSF5	1	206733139	cg19638572	0.87	2.95E-10
LIME1	20	62368256	cg12413156	0.87	2.99E-10
HLA-DMB	6	32909523	cg07623567	0.87	3.06E-10
PRKCQ	10	6618723	cg26818464	0.86	3.12E-10
	10	85951128	cg15227994	0.87	3.14E-10
PRR5L	11	36397123	cg26601310	0.86	3.41E-10
9-Sep	17	75446549	cg00324097	0.86	3.86E-10
IL2RB	22	37546220	cg21307484	0.86	3.88E-10
	2	145353012	cg12940181	-0.86	3.89E-10
DAPP1	4	100736658	cg07814567	-0.86	3.91E-10
EPC1	10	32621403	cg07092111	0.86	3.92E-10
	1	206913187	cg13429095	0.86	3.93E-10
	5	1316264	cg26209169	0.86	3.98E-10
STK17A	7	43652643	cg11022926	0.86	4.27E-10
LBH	2	30457110	cg17250262	0.86	4.29E-10
DOCK10	2	225639708	cg13742400	-0.86	4.53E-10
	10	8373659	cg09234252	0.99	4.53E-10
TRIM27	6	28885568	cg00259404	-0.86	4.56E-10
ZFP36L1	14	69256690	cg06617636	0.86	4.57E-10
FAM49B	8	130898833	cg19123356	0.86	4.72E-10
C10orf105;CDH23	10	73486801	cg13740185	0.85	4.95E-10
PTK2B	8	27219512	cg12743031	0.85	5.22E-10
ZAP70	2	98329811	cg09006159	0.85	5.36E-10
ANKFY1	17	4079652	cg00277591	0.85	5.44E-10
CLEC2D	12	9822287	cg12810837	0.85	5.46E-10
TTC7A	2	47171414	cg05927789	0.85	5.66E-10
ANXA6	5	150521257	cg18643093	0.85	5.67E-10
DNTT	10	98064175	cg20728490	0.86	5.77E-10
ESM1	5	54275198	cg09452568	-0.85	5.88E-10
	8	20350779	cg10145533	0.85	6.29E-10
EIF3B	7	2419958	cg24695071	-0.85	6.30E-10
LOC728743	7	150103902	cg23896514	0.85	6.39E-10
TMEM109	11	60680006	cg22241838	0.85	6.39E-10
PQLC2	1	19652788	cg12065228	-0.85	6.42E-10
PRF1	10	72362694	cg23059461	0.85	6.47E-10
ACTB	7	5567891	cg14145074	0.85	6.66E-10
GRAP2	22	40296767	cg26815454	0.87	6.66E-10
MXD3	5	176734633	cg04586126	-0.85	6.78E-10
	11	75943228	cg24520862	0.85	6.79E-10
NR1H3	11	47276469	cg24909660	-0.85	6.98E-10
	15	69760994	cg18477949	0.85	6.98E-10
CPD	17	28705245	cg07156669	0.85	7.04E-10
CCDC57	17	80084751	cg21577598	0.85	7.16E-10
INTS6	13	51944507	cg26776551	-0.85	7.24E-10
PPM1M	3	52280329	cg07773769	0.84	7.49E-10
PRDX5	11	64087106	cg10718809	-0.84	7.55E-10
AHDC1	1	27884179	cg02576395	-0.84	7.59E-10
	5	1316038	cg11624060	0.84	7.62E-10
ITGB2	21	46332181	cg24815934	0.84	8.19E-10
PTPRCAP	11	67205195	cg20792833	0.84	8.24E-10
TREX1	3	48507087	cg01870865	-0.84	8.25E-10
	21	45576085	cg01772743	0.84	8.47E-10
TDRD7	9	100175029	cg11516606	-0.84	8.83E-10
ZAP70	2	98330020	cg12332902	0.84	8.85E-10
LAPTM5	1	31217240	cg19510565	0.84	8.96E-10
AAK1	2	69793701	cg17101703	0.84	9.07E-10
HIPK2	7	139432178	cg18554789	-0.84	9.07E-10
BCAS3	17	59328313	cg02275530	-0.84	9.16E-10
PITPNM2	12	123560479	cg05132828	0.84	9.17E-10
TSPAN4	11	844085	cg19303748	-0.90	9.45E-10
MYLIP	6	16136539	cg03717755	0.84	9.60E-10
ITSN1	21	35016787	cg02019444	-0.84	9.75E-10
VANGL1	1	116191657	cg25773695	0.84	9.86E-10
	6	3025325	cg09740468	-0.84	1.00E-09
SEZ6L	22	26776311	cg12636835	0.84	1.01E-09
	2	102758186	cg05886087	-0.84	1.02E-09
OXNAD1	3	16343197	cg16456087	0.84	1.03E-09
ITPKB	1	226841240	cg22021597	0.84	1.04E-09
IKZF3	17	37956902	cg08441850	0.84	1.04E-09
MIR298;MIR296	20	57393844	cg11954355	0.84	1.05E-09
FXYD2	11	117698932	cg14899408	0.83	1.08E-09
	17	61042898	cg04522575	0.84	1.11E-09
LCK	1	32715428	cg07571745	0.83	1.12E-09
UCP2	11	73692155	cg25429672	0.83	1.14E-09
IRF1	5	131823451	cg15375424	0.83	1.15E-09
CDC25B	20	3778655	cg14165142	0.83	1.16E-09
	6	36635087	cg05389236	-0.83	1.17E-09
ITK	5	156607853	cg26329274	0.83	1.18E-09
LAX1	1	203734505	cg12022621	0.83	1.19E-09
	8	103548145	cg20611272	0.83	1.19E-09
	7	142494204	cg02745912	0.83	1.21E-09
PRKCH	14	61801201	cg14001486	0.83	1.21E-09
TMC8	17	76130305	cg18437480	0.83	1.22E-09
OSCP1	1	36914349	cg04430911	-0.83	1.25E-09
WDR49	3	167238645	cg04903759	-0.83	1.27E-09
	3	193849318	cg06012804	0.83	1.30E-09
PILRB	7	99955675	cg17442155	-0.83	1.30E-09
OR5AU1	14	21624639	cg07555731	0.83	1.32E-09
CSK	15	75077691	cg01735277	0.83	1.32E-09
HCCA2;LOC402778	11	1767793	cg10900641	-0.83	1.35E-09
9-Sep	17	75451809	cg17922695	0.83	1.39E-09
TNFAIP8	5	118623661	cg15408889	0.86	1.40E-09
IKZF1	7	50355506	cg07621224	0.83	1.40E-09
ZNF853	7	6659785	cg06987246	0.83	1.47E-09
MAN1C1	1	26101755	cg15131146	0.83	1.48E-09
CELSR3;SLC26A6	3	48673931	cg21800196	-0.83	1.52E-09
PLCL2	3	17130667	cg16503724	0.83	1.54E-09
	7	139929429	cg01003666	0.83	1.55E-09
LIME1	20	62367884	cg21201401	0.85	1.57E-09
CACNA1C	12	2735579	cg24033471	0.83	1.60E-09
	7	142494213	cg13264840	0.83	1.62E-09
DNMT3B	20	31351813	cg22052056	-0.83	1.62E-09
	1	22431609	cg10895682	0.83	1.63E-09
DENND1B	1	197745238	cg17611742	0.83	1.64E-09
	14	91695017	cg13152690	0.83	1.64E-09
UBAC2	13	99867950	cg21876656	0.83	1.66E-09
	2	8675599	cg22489510	-0.82	1.74E-09
AFF3	2	100677411	cg27315109	0.84	1.75E-09
RANBP9	6	13695743	cg08622666	0.82	1.76E-09
FKBP5	6	35693573	cg23416081	-0.85	1.77E-09
PA2G4;ERBB3	12	56497073	cg10056728	0.82	1.80E-09
	12	89619329	cg06655216	0.82	1.81E-09
ASXL1	20	30947724	cg24727216	0.82	1.82E-09
	6	28831109	cg00903577	0.82	1.84E-09
HECA	6	139482238	cg08140114	0.82	1.87E-09
LAX1	1	203734396	cg17711527	0.82	1.92E-09
IL12RB2	1	67805528	cg02566391	0.82	1.95E-09
ZNF783	7	148981586	cg08280936	0.87	1.95E-09
RREB1	6	7167468	cg14919455	-0.82	1.97E-09
	14	31679612	cg09834503	0.82	1.97E-09
	2	42123725	cg05075562	0.82	2.00E-09
GATA3	10	8103673	cg00463367	0.82	2.01E-09
PDCD1	2	242802099	cg03889044	0.84	2.03E-09
ATXN1	6	16483997	cg05968188	0.82	2.06E-09
ACOT7	1	6425319	cg18148314	0.82	2.07E-09
RCAN3	1	24861919	cg26692749	0.82	2.09E-09
MAEA	4	1324877	cg07748255	0.85	2.11E-09
CD247	1	167486978	cg14278300	0.82	2.12E-09
UBXN11;CD52	1	26644515	cg16068833	0.82	2.14E-09
	13	114905640	cg04388548	0.82	2.15E-09
	12	94376970	cg12999267	0.83	2.17E-09
CLPP	19	6362787	cg16848221	0.82	2.18E-09
TTN;MIR548N	2	179395885	cg15609237	-0.82	2.21E-09
SLC47A1	17	19438253	cg08895056	0.82	2.25E-09
AIP	11	67251939	cg13603599	0.82	2.26E-09
	12	122444621	cg04716447	0.82	2.32E-09
CYFIP1	15	22915986	cg06107293	-0.82	2.33E-09
PDCD1	2	242802069	cg27051683	0.82	2.34E-09
PRF1	10	72362715	cg23364656	0.82	2.34E-09
	17	61042803	cg21380024	0.82	2.36E-09
SLA2	20	35274281	cg21565575	0.82	2.36E-09
FBXO6;FBXO44	1	11722935	cg01554529	-0.82	2.40E-09
CAPN2	1	223940656	cg12129117	-0.82	2.42E-09
PNOC	8	28196926	cg03746834	-0.82	2.42E-09
	8	129552914	cg17477578	0.82	2.43E-09
	21	45575573	cg19344545	0.82	2.44E-09
CCDC88A	2	55636555	cg13359689	-0.82	2.45E-09
TTC39C	18	21572656	cg18719665	0.82	2.45E-09
POLQ	3	121151186	cg14535274	0.82	2.46E-09
	1	192515127	cg24602411	-0.82	2.47E-09
	11	6598119	cg15511120	-0.82	2.50E-09
	16	75322715	cg05552543	0.82	2.50E-09
ITGB7	12	53591490	cg11510999	-0.82	2.53E-09
PBX2;GPSM3	6	32159036	cg16609995	0.82	2.55E-09
RPTOR	17	78821604	cg26360197	0.82	2.55E-09
9-Sep	17	75315108	cg07863022	-0.81	2.56E-09
	11	1242334	cg23891087	0.84	2.59E-09
	19	14633030	cg02327522	0.84	2.64E-09
	2	190522601	cg18011672	0.81	2.65E-09
NUP210	3	13462465	cg24642820	0.82	2.66E-09
TNIP3	4	122110906	cg24215459	0.81	2.71E-09
NUMA1	11	71725424	cg20887442	-0.81	2.71E-09
	1	8273352	cg11283860	-0.81	2.72E-09
C3orf21	3	194875295	cg09709457	-0.81	2.72E-09
	8	28918821	cg11893955	0.81	2.72E-09
	14	69247337	cg26137915	0.82	2.72E-09
THBS3;MTX1	1	155177561	cg16416987	-0.81	2.73E-09
CX3CR1	3	39309355	cg03341377	0.93	2.73E-09
GIMAP4	7	150264987	cg00323915	0.81	2.73E-09
EVL	14	100532036	cg17813891	0.81	2.75E-09
LAX1	1	203734478	cg06958535	0.82	2.76E-09
	14	101908752	cg13257690	0.81	2.78E-09
TRIM26	6	30169768	cg08850243	-0.81	2.89E-09
GTPBP5	20	60760919	cg21341487	-0.81	2.89E-09
FASLG	1	172628020	cg10161121	0.81	2.92E-09
TXNRD2	22	19880135	cg23122901	0.81	2.93E-09
RUNX3	1	25291546	cg27058497	0.81	3.04E-09
RBM38	20	55968294	cg09696044	0.81	3.04E-09
RUNX3	1	25291385	cg13461622	0.81	3.05E-09
IQSEC1	3	13005914	cg13071069	-0.81	3.08E-09
MPO	17	56358318	cg02138358	-0.81	3.12E-09
RPS11	19	50002551	cg07569288	0.81	3.12E-09
OTUB2	14	94491958	cg06992688	-0.81	3.14E-09
LAMP3	3	182876556	cg18030943	0.82	3.15E-09
PLCG1	20	39767358	cg07893801	0.81	3.16E-09
LIME1	20	62367805	cg06653796	0.96	3.16E-09
KIF13B	8	28974428	cg06043201	-0.81	3.17E-09
TRIM27	6	28885444	cg17344091	-0.81	3.18E-09
LCK	1	32717002	cg17078393	0.81	3.19E-09
PRKCH	14	61793064	cg17306848	0.81	3.22E-09
MMP23B	1	1566351	cg24535439	0.81	3.24E-09
CABLES1	18	20717411	cg26052586	-0.81	3.27E-09
MICAL1	6	109777592	cg13206063	-0.88	3.28E-09
NCALD	8	103135208	cg27008565	0.82	3.31E-09
COMMD3;BMI1	10	22608858	cg10763374	-0.82	3.37E-09
WIBG	12	56322959	cg06303168	0.81	3.37E-09
PDCD1	2	242802009	cg00795812	0.82	3.38E-09
ATXN7L1	7	105489998	cg15549637	0.81	3.41E-09
ECE1	1	21664810	cg13086983	-0.81	3.42E-09
NKIRAS2	17	40175841	cg26535158	-0.81	3.48E-09
EIF2C2	8	141599185	cg11006453	0.81	3.49E-09
	1	110426090	cg26433561	-0.81	3.50E-09
LCK	1	32716212	cg01525376	0.81	3.51E-09
	19	39892799	cg24084564	0.81	3.56E-09
FOXJ1	17	74138396	cg16861241	-0.81	3.59E-09
	2	43158610	cg01479187	-0.81	3.68E-09
	4	109355164	cg05155319	0.81	3.68E-09
ANKH	5	14707001	cg07573020	0.81	3.68E-09
TTC39C	18	21572748	cg17205313	0.81	3.69E-09
	8	126959444	cg08792272	0.81	3.77E-09
ZFP36L1	14	69256888	cg08169020	0.80	3.79E-09
C14orf182	14	50468241	cg22991506	0.81	3.80E-09
DTNA	18	32446543	cg18517540	0.80	3.91E-09
CTSZ	20	57582706	cg13795831	-0.80	3.91E-09
TTRAP	6	24659344	cg14628914	-0.81	3.92E-09
HMOX2;NMRAL1	16	4525986	cg14951292	0.80	3.95E-09
FAM53B	10	126366131	cg19975346	-0.81	3.96E-09
ERICH1	8	615409	cg16779811	0.80	4.01E-09
FLNB	3	58020999	cg03479209	0.81	4.02E-09
TRAF3IP3	1	209942066	cg09802688	0.80	4.03E-09
COL25A1	4	109994039	cg08760493	-0.80	4.06E-09
RCAN3	1	24861872	cg25140783	0.80	4.12E-09
GNA13	17	63036095	cg25554496	0.80	4.15E-09
PTPN7	1	202123442	cg17932662	-0.80	4.24E-09
	2	241644188	cg11564239	0.80	4.28E-09
UBASH3A	21	43824262	cg09354050	0.80	4.31E-09
CORO1A;LOC606724	16	30198509	cg06749872	0.80	4.32E-09
	5	133436368	cg06851151	0.80	4.36E-09
KIAA0146	8	48572496	cg20190772	-0.80	4.41E-09
EXOC1	4	56718320	cg18463607	0.80	4.43E-09
SPATA13	13	24837937	cg04462561	0.83	4.44E-09
RALBP1	18	9474143	cg21923525	-0.80	4.48E-09
ARHGAP30	1	161040044	cg01774645	0.80	4.51E-09
	4	166125552	cg24221738	0.80	4.52E-09
UBR4	1	19401069	cg16265859	0.80	4.59E-09
	4	141173528	cg00563107	-0.80	4.62E-09
PLEKHF1	19	30162771	cg14945937	0.80	4.62E-09
GML	8	143926325	cg22689323	0.80	4.74E-09
SNORA30;SRCAP	16	30721270	cg03836521	-0.80	4.78E-09
FCER2	19	7767584	cg05641903	-0.80	4.80E-09
FNBP1	9	132652466	cg10531986	0.84	4.82E-09
	11	47415397	cg08594651	-0.80	4.83E-09
SPSB1	1	9375627	cg06779253	0.80	4.87E-09
GPR171;MED12L	3	150920964	cg11630392	0.80	4.90E-09
SSBP3	1	54693933	cg21159128	-0.80	4.91E-09
CD247	1	167485873	cg09473725	0.80	4.95E-09
MINPP1	10	89292231	cg17940587	-0.80	4.95E-09
CD3E	11	118175675	cg06164961	0.80	4.98E-09
NFATC1	18	77171010	cg05165553	-0.80	5.14E-09
ITPK1	14	93539613	cg19011001	-0.80	5.16E-09
	16	66521191	cg04466886	-0.80	5.17E-09
TTYH3	7	2681369	cg26551200	-0.80	5.18E-09
9-Sep	17	75446661	cg06513247	0.87	5.18E-09
	2	26224428	cg07052737	-0.80	5.23E-09
SAMD3	6	130544832	cg16493584	0.80	5.24E-09
CHRNA3	15	78914439	cg16570223	0.84	5.27E-09
COX10	17	13976536	cg08036492	-0.80	5.30E-09
SBNO2	19	1155184	cg10819238	-0.80	5.34E-09
	6	37521698	cg08766762	0.80	5.35E-09
GIMAP7	7	150217030	cg09132388	0.80	5.38E-09
DOK2	8	21769695	cg02837301	0.80	5.41E-09
ARID5A	2	97205147	cg04722215	0.80	5.48E-09
SLFN13	17	33775952	cg16563370	-0.80	5.51E-09
DGKA	12	56323639	cg01167556	0.80	5.52E-09
LIME1	20	62367998	cg14396214	0.80	5.54E-09
	6	89745356	cg09501509	-0.80	5.57E-09
FCER1A	1	159261560	cg24642483	-0.80	5.59E-09
	2	190126396	cg01080713	0.80	5.75E-09
UCK2	1	165859714	cg10972897	-0.80	5.81E-09
	2	24713234	cg15138109	-0.79	5.88E-09
	6	42739639	cg05945608	0.90	6.02E-09
CEP110	9	123850279	cg21492378	-0.79	6.03E-09
ETS1	11	128395450	cg03295554	0.79	6.05E-09
RPTOR	17	78800774	cg16638092	-0.79	6.07E-09
DEPDC5	22	32149125	cg11860005	-0.79	6.07E-09
ITPR1	3	4856096	cg03836615	-0.79	6.08E-09
PRF1	10	72362730	cg12433559	0.79	6.08E-09
	1	172608644	cg17756730	0.79	6.14E-09
UBXN11;CD52	1	26644573	cg19743891	0.80	6.15E-09
CTSG	14	25046121	cg24777950	-0.79	6.15E-09
USP25	21	17106209	cg03562367	0.79	6.24E-09
METTL9	16	21650166	cg07917978	0.79	6.25E-09
	1	23939645	cg14989815	0.79	6.26E-09
CDH1	16	68823690	cg10313337	-0.79	6.36E-09
	15	31689570	cg12426092	-0.79	6.39E-09
	14	101908998	cg19009471	0.79	6.45E-09
	16	79306292	cg27027055	0.79	6.48E-09
KRTAP12-4;C21orf29	21	46074169	cg07273342	0.83	6.53E-09
KIAA0922	4	154451068	cg02830749	-0.79	6.68E-09
	16	3155880	cg26680760	0.79	6.76E-09
ITK	5	156607836	cg01546430	0.79	6.77E-09
GTDC1	2	145025049	cg14768164	0.79	6.86E-09
MGRN1	16	4729905	cg27436118	-0.79	6.87E-09
RAB8B	15	63483946	cg09251291	0.79	6.92E-09
WDTC1	1	27627058	cg27531366	-0.79	6.96E-09
	14	22974951	cg02315513	0.79	7.05E-09
CD3G;CD3D	11	118214810	cg03254928	0.79	7.14E-09
	1	148601198	cg17736671	0.79	7.16E-09
FKRP	19	47258676	cg12156512	-0.79	7.22E-09
CD1E	1	158323482	cg03701795	0.79	7.29E-09
ZAP70	2	98329830	cg15933451	0.79	7.41E-09
SLAMF1	1	160608184	cg21829239	0.79	7.43E-09
	5	1536491	cg23489236	0.79	7.44E-09
SLC7A5	16	87904580	cg00858400	-0.79	7.45E-09
LAX1	1	203734559	cg00942920	0.79	7.49E-09
JARID2	6	15400462	cg20605134	-0.79	7.52E-09
PRDX6	1	173447427	cg03945538	-0.79	7.69E-09
	11	110198965	cg10264003	0.79	7.81E-09
AZIN1	8	103874399	cg03752203	0.79	7.99E-09
TBC1D1	4	38138950	cg08462501	-0.79	8.03E-09
TNFRSF1B	1	12238546	cg15526535	0.79	8.13E-09
	6	3025064	cg07377178	-0.79	8.14E-09
TNRC6B	22	40720633	cg16093065	0.79	8.14E-09
C2orf85	2	242811149	cg23491841	0.79	8.16E-09
	2	31378999	cg07214920	0.79	8.25E-09
TSHR	14	81426012	cg13525276	0.79	8.25E-09
LTA	6	31540014	cg21999229	0.79	8.27E-09
SLC25A37	8	23405296	cg02190353	-0.79	8.28E-09
DDX17	22	38890734	cg10546888	0.79	8.33E-09
	14	90851046	cg16598679	0.79	8.56E-09
SLC12A4	16	68000763	cg09086087	-0.78	8.57E-09
TYMP;SCO2	22	50966123	cg10416593	-0.78	8.75E-09
GNG7	19	2607903	cg19477361	0.79	8.80E-09
MGEA5	10	103574626	cg02505177	0.78	8.84E-09
	14	101909021	cg11667061	0.78	8.95E-09
STK39	2	169100915	cg11775828	0.78	9.12E-09
FUT4	11	94278603	cg18023065	-0.78	9.21E-09
FCHO1	19	17877508	cg08358907	-0.78	9.21E-09
	13	41860793	cg09909069	0.78	9.27E-09
ACACA	17	35717813	cg07375836	-0.78	9.28E-09
C5orf62	5	150157726	cg16646054	-0.78	9.29E-09
	11	95431373	cg07530172	-0.78	9.33E-09
CDC42BPB	14	103412980	cg21057323	0.92	9.33E-09
	12	19557343	cg14287022	0.78	9.36E-09
PPARD	6	35311534	cg26668919	-0.78	9.37E-09
HLX	1	221055790	cg09255910	-0.78	9.43E-09
UCP3	11	73716367	cg10859442	0.78	9.64E-09
CDKAL1	6	20689061	cg20488123	0.78	9.71E-09
	1	150535935	cg07120889	0.78	9.75E-09
CD44	11	35164485	cg14082886	0.79	9.91E-09
ABCC1	16	16190393	cg01332683	-0.78	9.91E-09
SEC24D	4	119732131	cg16640599	-0.78	9.95E-09
BZRAP1	17	56401800	cg11645674	-0.78	9.98E-09
TIAM1	21	32927013	cg26648185	0.79	9.98E-09
	2	241644240	cg12565788	0.78	1.00E-08
SEC22A	3	122928186	cg14516183	-0.78	1.00E-08
	14	69091453	cg13067714	-0.78	1.00E-08
H6PD	1	9298817	cg25017777	-0.78	1.01E-08
LCK	1	32739493	cg20239639	0.78	1.01E-08
PRR5L	11	36397127	cg05348871	0.78	1.01E-08
TNFRSF25;PLEKHG5	1	6526469	cg16681526	0.78	1.02E-08
HIVEP3	1	42380309	cg11735008	0.78	1.02E-08
IFFO1	12	6659524	cg10838410	-0.78	1.03E-08
GUCY1B2	13	51641069	cg11366363	-0.78	1.03E-08
DENND2D	1	111742515	cg26518580	0.78	1.04E-08
ITK	5	156608118	cg09453312	0.78	1.05E-08
C9orf131	9	35042344	cg13534791	-0.78	1.05E-08
SPATA13	13	24825973	cg09088496	0.78	1.05E-08
TTC7B	14	91281948	cg06937409	-0.78	1.05E-08
UBASH3A	21	43823809	cg27280688	0.78	1.05E-08
	6	40359130	cg07369374	0.78	1.06E-08
RBM19	12	114299076	cg04831327	-0.78	1.06E-08
VOPP1	7	55637719	cg21959598	0.78	1.07E-08
PVRL4	1	161060000	cg17833106	-0.78	1.08E-08
	13	74805590	cg18577167	0.78	1.10E-08
	8	41500461	cg23100365	0.78	1.11E-08
TSHR	14	81426015	cg18625627	0.78	1.11E-08
ELANE	19	852311	cg04382396	-0.78	1.11E-08
SGIP1	1	67018825	cg23217983	0.78	1.13E-08
GIMAP7	7	150216489	cg03800150	0.87	1.13E-08
RXRA	9	137302231	cg13413384	-0.78	1.13E-08
TBC1D10C	11	67174843	cg17161520	0.94	1.13E-08
KCNA6	12	4916913	cg13800769	0.78	1.13E-08
	2	241644166	cg25618559	0.78	1.14E-08
TMCO3	13	114184462	cg22535089	-0.78	1.14E-08
ISCU	12	108962900	cg01170124	0.78	1.15E-08
C19orf28	19	3553032	cg19584038	-0.78	1.15E-08
IL19	1	206976689	cg15392364	0.78	1.17E-08
KIAA1949	6	30647539	cg07076751	0.78	1.17E-08
TSPAN4	11	844400	cg12464638	-0.78	1.17E-08
ZFP36L1	14	69256677	cg01424562	0.78	1.17E-08
FGR	1	27961563	cg14181576	-0.78	1.18E-08
C2orf85	2	242810927	cg11654325	0.78	1.18E-08
DBF4B	17	42828304	cg08413427	-0.78	1.18E-08
ZNF516	18	74114570	cg20429104	-0.78	1.18E-08
ZAP70	2	98329691	cg08859278	0.78	1.21E-08
AHDC1	1	27884345	cg24534743	-0.78	1.22E-08
KIF26B	1	245541456	cg19368911	0.78	1.22E-08
HLA-E	6	30460548	cg09569347	0.78	1.22E-08
BCL11A	2	60755743	cg17935536	-0.78	1.24E-08
	2	177356276	cg06065019	0.77	1.24E-08
RASA3	13	114828264	cg06380691	-0.78	1.25E-08
PRAM1	19	8568712	cg02319986	-0.77	1.26E-08
EGLN1	1	231553510	cg21875980	-0.77	1.27E-08
PVT1	8	128994030	cg20516032	0.78	1.27E-08
ZEB2	2	145278564	cg00602811	-0.77	1.28E-08
SYK	9	93619467	cg14054883	0.79	1.28E-08
	13	80443435	cg05969360	0.78	1.29E-08
CIRH1A	16	69200251	cg08327038	0.78	1.30E-08
ETV6	12	11992925	cg18907610	-0.77	1.31E-08
9-Sep	17	75471401	cg16293484	0.77	1.31E-08
FCER1G	1	161184305	cg20609803	-0.77	1.33E-08
ZMIZ2	7	44795754	cg06372887	-0.77	1.33E-08
TBCD	17	80833393	cg03778909	-0.77	1.33E-08
PDCD1	2	242802192	cg20805133	0.77	1.34E-08
DHRS9	2	169939873	cg01462353	-0.77	1.35E-08
FYB	5	39138071	cg17618939	0.77	1.35E-08
RREB1	6	7169632	cg07714276	-0.77	1.36E-08
	5	598724	cg24748631	0.77	1.37E-08
	6	14212128	cg11405200	-0.77	1.38E-08
MACF1	1	39570175	cg08456420	-0.77	1.39E-08
TAGLN3	3	111721343	cg00373436	0.77	1.40E-08
TRAPPC9	8	141361108	cg22637435	-0.77	1.40E-08
CUX2	12	111619406	cg21426559	-0.77	1.40E-08
	16	85577847	cg07298177	-0.77	1.41E-08
CD3G;CD3D	11	118214927	cg07545925	0.77	1.42E-08
FGR	1	27961796	cg13448978	-0.77	1.44E-08
ZC3H3	8	144544041	cg24010658	0.77	1.46E-08
LRRC8D	1	90309998	cg11839020	0.77	1.48E-08
	2	240568824	cg23631133	0.77	1.49E-08
ZSWIM7	17	15885326	cg06857116	-0.77	1.49E-08
C1orf158	1	12806027	cg00945108	0.77	1.51E-08
RAB5C	17	40284046	cg00435173	-0.77	1.51E-08
PITPNC1	17	65471461	cg15756507	0.77	1.51E-08
	19	45954891	cg23195373	0.77	1.51E-08
ABHD2	15	89709638	cg13460556	-0.77	1.52E-08
ATP8B4	15	50405520	cg23671196	-0.77	1.53E-08
	11	133928292	cg24490227	0.79	1.54E-08
PCGF3	4	720144	cg17397159	-0.77	1.57E-08
	21	35320596	cg08309687	0.77	1.57E-08
	5	158637684	cg06030535	-0.77	1.59E-08
	17	61043072	cg05363938	0.77	1.59E-08
	1	53796769	cg12299361	-0.77	1.60E-08
SCRIB;MIR937	8	144896176	cg17082719	-0.77	1.60E-08
CORO1B;PTPRCAP	11	67206308	cg12044599	0.77	1.61E-08
PTPRE	10	129794994	cg07053114	-0.77	1.62E-08
MIR140;WWP2	16	69966902	cg03549146	-0.77	1.62E-08
GALNS	16	88907184	cg16802439	-0.77	1.62E-08
	11	133928302	cg20451986	0.77	1.63E-08
	1	200337470	cg27058077	-0.77	1.64E-08
CYB561	17	61525112	cg07695566	-0.77	1.64E-08
TET2	4	106137048	cg17862558	0.77	1.65E-08
FAM107B	10	14628995	cg14295960	0.77	1.65E-08
	5	159890925	cg08688907	-0.77	1.66E-08
	1	234724843	cg05390279	0.77	1.67E-08
AFF1	4	88008667	cg21988461	-0.77	1.67E-08
IFFO1	12	6659520	cg13549277	-0.77	1.67E-08
CUX1	7	101535821	cg23445003	-0.77	1.68E-08
FOXJ2	12	8205602	cg23590660	-0.77	1.68E-08
LTA	6	31539735	cg14441276	0.77	1.69E-08
GATS;PVRIG	7	99817027	cg23221013	0.77	1.69E-08
	1	179921042	cg24448340	-0.77	1.72E-08
TRIM27	6	28884599	cg10718056	-0.77	1.72E-08
AP2B1	17	34053056	cg09144769	-0.77	1.73E-08
LRRC41	1	46766431	cg22228439	-0.77	1.74E-08
	6	40359007	cg01200021	0.77	1.74E-08
	3	152927597	cg03857198	-0.77	1.76E-08
ZC3HAV1	7	138778744	cg19972822	0.77	1.76E-08
ZFP36L1	14	69256977	cg10099732	0.77	1.77E-08
AKTIP	16	53538660	cg02965178	0.77	1.79E-08
MPRIP	17	17023057	cg11733958	0.80	1.79E-08
SARM1	17	26707476	cg25356504	-0.77	1.79E-08
TEX2	17	62318673	cg17837191	-0.77	1.79E-08
ARHGEF16	1	3382565	cg15015996	0.77	1.82E-08
EFCAB1	8	49643972	cg02098075	-0.77	1.83E-08
	8	20293200	cg05690685	0.77	1.84E-08
CBFA2T3	16	89009557	cg07630078	0.77	1.85E-08
LY9	1	160766535	cg01367992	0.77	1.86E-08
SH2B3	12	111845176	cg11714320	-0.77	1.87E-08
CACNA1C	12	2486634	cg14898177	0.77	1.88E-08
	22	47010440	cg17884739	0.77	1.88E-08
RASSF5	1	206729685	cg05756492	0.77	1.89E-08
CPEB3	10	93998677	cg24238409	-0.76	1.89E-08
	2	148394181	cg12453623	-0.77	1.90E-08
KIAA1257	3	128710390	cg25752703	-0.76	1.90E-08
	9	114706971	cg13633625	-0.77	1.90E-08
PIK3R2	19	18280601	cg04610450	-0.77	1.90E-08
ADCY3	2	25095040	cg11023668	-0.76	1.91E-08
PTPRN2	7	157647241	cg13736939	-0.77	1.92E-08
RAPGEF1	9	134544528	cg13655250	0.76	1.92E-08
	11	47968995	cg18065599	-0.77	1.92E-08
ZCCHC14	16	87470545	cg16727006	0.76	1.93E-08
RPTOR	17	78764256	cg16115689	0.89	1.94E-08
DENND2D	1	111733668	cg15591803	-0.76	1.96E-08
	2	219235515	cg19701828	-0.76	1.97E-08
	10	105250537	cg02921623	0.81	1.97E-08
CTSZ	20	57583188	cg12787553	-0.77	1.97E-08
C21orf70	21	46388162	cg11327657	-0.76	2.02E-08
C17orf87	17	5138259	cg18445108	-0.76	2.03E-08
NUMA1	11	71725340	cg13048008	-0.76	2.04E-08
KIAA1310	2	97260774	cg12927730	0.89	2.05E-08
LAPTM5	1	31223850	cg15459165	0.98	2.10E-08
RSPH9	6	43612756	cg11034626	-0.76	2.10E-08
PRKAG2	7	151505116	cg22528270	-0.76	2.10E-08
SKAP1	17	46506947	cg05106502	0.76	2.11E-08
RXRA	9	137252129	cg14236758	-0.76	2.14E-08
	5	598817	cg08277306	0.76	2.15E-08
ITSN1	21	35016873	cg16452651	-0.76	2.17E-08
	2	58797233	cg10416784	0.76	2.18E-08
VPS13D	1	12509707	cg23983887	0.76	2.21E-08
GZMM	19	543909	cg16987876	0.76	2.23E-08
GAL3ST4	7	99761053	cg07212384	0.76	2.27E-08
FUT4	11	94278595	cg04757806	-0.76	2.27E-08
CHI3L2	1	111768837	cg03916225	0.76	2.28E-08
	3	171261809	cg13303534	-0.76	2.28E-08
ZFP36	19	39899376	cg05209306	0.79	2.28E-08
TSHR	14	81426234	cg14373410	0.76	2.30E-08
FGGY	1	59833489	cg23670353	-0.76	2.31E-08
TGFBR3	1	92338262	cg10324998	0.76	2.32E-08
SH3GL1	19	4374567	cg08418670	-0.76	2.33E-08
	5	141600994	cg00060800	-0.76	2.34E-08
NCR3	6	31560776	cg23484380	0.76	2.36E-08
ZFPM2	8	106535882	cg17679987	0.76	2.36E-08
GPR109B	12	123201372	cg15545247	-0.76	2.37E-08
TTYH2	17	72244690	cg01993847	0.76	2.38E-08
THEMIS	6	128222378	cg02098313	0.88	2.39E-08
MIR548Q;ZNF462	9	109683834	cg14057303	0.76	2.40E-08
HIVEP3	1	42334284	cg21830221	0.76	2.41E-08
TMEM177	2	120436039	cg24441810	0.76	2.41E-08
	17	79799411	cg27039898	-0.76	2.41E-08
DPYSL2	8	26467541	cg10789956	-0.76	2.42E-08
RARA	17	38501174	cg07944862	-0.76	2.43E-08
AGTRAP	1	11795897	cg08425760	-0.76	2.44E-08
	17	3907499	cg09695851	-0.76	2.45E-08
LTB	6	31550090	cg19279042	0.86	2.46E-08
ZBTB16	11	114043903	cg07631435	0.76	2.46E-08
LPCAT1	5	1475096	cg07516556	-0.76	2.47E-08
DENND2D	1	111743202	cg20317872	0.76	2.50E-08
KIAA0922	4	154462759	cg26055899	0.83	2.50E-08
	10	74017122	cg07904073	-0.86	2.50E-08
RFTN1	3	16469127	cg00506299	-0.76	2.53E-08
CARS2	13	111318490	cg08400494	-0.76	2.54E-08
	2	74213762	cg11236515	0.76	2.56E-08
LRIG1	3	66492992	cg02012974	-0.76	2.58E-08
	11	69259788	cg09854615	-0.76	2.58E-08
CD3D	11	118210017	cg25643644	0.76	2.58E-08
MFSD2A	1	40420299	cg01869896	-0.76	2.59E-08
LGALS3	14	55595227	cg20008101	-0.76	2.59E-08
CALR	19	13054434	cg25605731	-0.77	2.59E-08
	7	155790512	cg13104880	0.82	2.60E-08
FASLG	1	172628514	cg15729230	0.78	2.61E-08
DGKA	12	56323727	cg13634319	0.76	2.62E-08
ADAP1	7	968194	cg00904258	-0.76	2.63E-08
GNG7	19	2607757	cg23463608	0.76	2.64E-08
TOR3A	1	179061154	cg00852924	-0.76	2.74E-08
KLHL25;MIR1276	15	86315211	cg06527213	-0.76	2.75E-08
SHC1	1	154943932	cg19356022	-0.75	2.77E-08
GIMAP7	7	150217056	cg16532400	0.89	2.79E-08
IL21R	16	27412496	cg02656594	-0.76	2.84E-08
ZNHIT1;PLOD3	7	100859728	cg07095530	-0.76	2.87E-08
C11orf34	11	112126170	cg15818008	-0.76	2.89E-08
TSPAN5	4	99404186	cg03234557	0.76	2.90E-08
ABTB2	11	34323678	cg23845009	-0.76	2.90E-08
PRF1	10	72362809	cg02374486	0.75	2.91E-08
	14	101908830	cg11874976	0.75	2.92E-08
CECR2	22	17956641	cg07197230	-0.75	2.93E-08
RSAD2	2	7016509	cg23213327	-0.75	2.94E-08
FYB	5	39203755	cg07669182	0.77	2.94E-08
ADHFE1	8	67365340	cg20794855	-0.75	2.94E-08
MAML1	5	179189810	cg13995774	-0.75	2.95E-08
CRISPLD2	16	84860918	cg26709988	-0.76	2.98E-08
TNFRSF1B	1	12241073	cg05599723	-0.75	2.99E-08
ABR	17	998432	cg04478251	-0.75	2.99E-08
PHC2	1	33793808	cg23202722	-0.75	3.00E-08
	2	2650283	cg07930673	0.75	3.01E-08
LIMD1	3	45677346	cg25437886	-0.75	3.06E-08
WDFY1	2	224751989	cg23363263	-0.75	3.09E-08
ARID3B	15	74881051	cg11077171	-0.75	3.10E-08
	4	100874826	cg20107506	-0.75	3.11E-08
ARHGEF1	19	42390475	cg22338446	0.75	3.12E-08
SH3BP2	4	2802612	cg24492202	-0.75	3.13E-08
ABCC1	16	16116191	cg04730825	-0.75	3.13E-08
SYNPO	5	150020288	cg05876069	-0.75	3.15E-08
CCDC112	5	114610319	cg23403750	-0.75	3.20E-08
RUNX1	21	36263808	cg22698744	-0.75	3.20E-08
	6	15090163	cg26076724	-0.75	3.22E-08
	11	72912441	cg19502359	-0.75	3.23E-08
ITPR2	12	26900022	cg25338454	-0.75	3.24E-08
UBXN10	1	20512143	cg08130175	0.75	3.25E-08
CTSG	14	25046117	cg01697902	-0.75	3.25E-08
IGF2BP3	7	23387365	cg07060794	-0.75	3.26E-08
CSNK1E	22	38714395	cg10142237	-0.75	3.26E-08
MIR1208	8	129162178	cg00444740	-0.75	3.31E-08
PITPNM1	11	67273507	cg04383058	0.75	3.32E-08
ATP2B2	3	10479218	cg18275512	0.75	3.36E-08
	1	25173236	cg02818189	-0.75	3.39E-08
C2orf65	2	74795186	cg05644602	-0.75	3.40E-08
BAT1	6	31508106	cg24124954	0.75	3.40E-08
SGK2	20	42187356	cg21685427	-0.75	3.42E-08
	14	69282256	cg10318744	0.75	3.44E-08
GRK5	10	121155124	cg15580458	-0.75	3.46E-08
NXF1	11	62574338	cg25505880	-0.75	3.47E-08
GRK6	5	176859356	cg00636527	0.75	3.51E-08
NCOR2	12	125003064	cg15085899	-0.75	3.51E-08
WDR82	3	52313923	cg15991175	0.75	3.54E-08
CSNK1E	22	38714416	cg01441777	-0.75	3.55E-08
CCR7	17	38717242	cg16047279	0.75	3.56E-08
SECTM1	17	80279077	cg27666046	0.75	3.56E-08
AIFM2	10	71893017	cg04859918	-0.75	3.60E-08
TMX1	14	51713038	cg16565294	0.75	3.60E-08
UBASH3A	21	43823863	cg13578652	0.75	3.61E-08
GHDC	17	40345673	cg13053608	-0.75	3.62E-08
IL2RB	22	37546325	cg04995291	0.75	3.64E-08
BCL11B	14	99658630	cg04913246	0.75	3.66E-08
ZNF498	7	99222196	cg07375256	0.75	3.67E-08
RBM38	20	55967678	cg18062140	0.75	3.67E-08
CORO1B;PTPRCAP	11	67206263	cg23468927	0.75	3.68E-08
ZNF609	15	64944023	cg08462055	0.87	3.68E-08
	22	46974976	cg27172287	-0.75	3.71E-08
	4	120974344	cg24504349	-0.75	3.72E-08
PRR3	6	30530458	cg11460110	-0.75	3.73E-08
CUX1	7	101571203	cg27405731	-0.75	3.76E-08
TAL1	1	47694517	cg11399254	-0.76	3.78E-08
SLC22A15	1	116549227	cg12609063	0.75	3.79E-08
SBNO2	19	1155056	cg18004847	-0.75	3.79E-08
VPREB1	22	22597869	cg01891260	0.75	3.82E-08
ZCCHC11	1	52889575	cg16602500	0.75	3.83E-08
ZNF250	8	146104221	cg10639435	0.75	3.84E-08
	1	158174027	cg17945429	0.75	3.85E-08
AMBRA1	11	46543695	cg20090290	-0.75	3.90E-08
MRPL1	4	78783082	cg01930676	0.75	3.94E-08
	12	9106586	cg13955347	0.75	3.97E-08
ASAP1	8	131347294	cg09376835	-0.75	4.01E-08
LTK	15	41796044	cg08180028	-0.75	4.02E-08
CDK11B;LOC728661	1	1609388	cg12655137	0.75	4.03E-08
E2F1	20	32266794	cg14030719	0.75	4.05E-08
FBLN7	2	112945506	cg24743301	0.75	4.07E-08
CYFIP1	15	22915992	cg26889953	-0.75	4.08E-08
	11	128160637	cg19097880	0.75	4.09E-08
PLXNA4	7	132170652	cg16652347	0.75	4.10E-08
CD2	1	117306669	cg00027570	0.75	4.11E-08
SYNGAP1	6	33401514	cg15448210	-0.75	4.12E-08
AARSD1	17	41121153	cg22396850	-0.75	4.14E-08
KIAA1949	6	30647148	cg13054640	0.75	4.16E-08
	6	108167599	cg01063280	-0.75	4.16E-08
CD3D	11	118213330	cg24841244	0.75	4.16E-08
	3	101289945	cg20567280	0.75	4.18E-08
SPTBN1	2	54760330	cg24608504	-0.75	4.19E-08
GP9	3	128779586	cg10882599	-0.75	4.19E-08
9-Sep	17	75316383	cg15401418	-0.74	4.19E-08
RGS1	1	192544902	cg02586212	0.77	4.26E-08
CD3D	11	118213272	cg07728874	0.75	4.27E-08
ME3	11	86384670	cg09416908	-0.74	4.31E-08
ARNT	1	150825365	cg00944785	-0.74	4.32E-08
	14	22975248	cg04284196	0.75	4.34E-08
NDUFS4	5	52937992	cg12351310	-0.74	4.37E-08
BCAT1	12	25083077	cg27093403	-0.74	4.37E-08
FURIN	15	91413236	cg19348484	-0.76	4.38E-08
	7	5566311	cg15647617	0.74	4.42E-08
PEX14	1	10604446	cg23975251	0.74	4.44E-08
	2	196398826	cg10800620	0.78	4.49E-08
TNRC6B	22	40720631	cg14150023	0.74	4.49E-08
GANC	15	42568411	cg21574244	-0.74	4.51E-08
	11	69261044	cg17007896	-0.74	4.52E-08
NSMCE1	16	27254785	cg02654449	-0.74	4.52E-08
TNFSF13;TNFSF12-TNFSF13	17	7461775	cg13358186	-0.74	4.52E-08
KIN	10	7825899	cg05008854	-0.74	4.55E-08
C17orf106	17	73993843	cg11061343	-0.74	4.55E-08
MAPKAPK2	1	206897270	cg06650246	-0.74	4.58E-08
TBCD	17	80834228	cg06218079	-0.75	4.61E-08
PDE6H	12	15134481	cg01591037	-0.74	4.63E-08
HLA-DMB	6	32905320	cg10453850	-0.74	4.64E-08
ELL2	5	95252658	cg16998950	-0.74	4.65E-08
FNDC3A	13	49740771	cg02043329	-0.74	4.66E-08
	1	181097897	cg12903530	-0.74	4.67E-08
E2F3	6	20483859	cg08628635	-0.74	4.69E-08
CD59	11	33745399	cg15382933	-0.74	4.73E-08
NINJ2	12	754911	cg24804768	-0.74	4.74E-08
TRIM27	6	28875354	cg11389756	-0.74	4.75E-08
LTA	6	31539998	cg14597739	0.74	4.75E-08
NT5C2	10	104954103	cg16396933	-0.74	4.76E-08
NCOR2	12	124864594	cg07241090	-0.74	4.76E-08
ESYT2	7	158533204	cg26651303	-0.74	4.79E-08
LTA	6	31540002	cg16219283	0.74	4.81E-08
LOC153910	6	142890973	cg10816760	0.74	4.82E-08
LAIR1	19	54877827	cg21892720	-0.74	4.84E-08
FOXP1;MIR1284	3	71592056	cg18558767	-0.74	4.86E-08
MAP3K11	11	65378622	cg05436845	-0.74	4.86E-08
TBC1D8	2	101768941	cg10523140	-0.74	4.88E-08
	11	110070509	cg14191024	-0.74	4.88E-08
FSTL4	5	132577108	cg12828656	-0.74	4.90E-08
RABGAP1L	1	174843909	cg05702218	-0.80	4.92E-08
AUH	9	94060853	cg13932501	-0.74	4.95E-08
UBASH3A	21	43823835	cg10690747	0.74	4.95E-08
MFAP4	17	19291120	cg00192882	-0.74	4.98E-08
	2	242711046	cg20489909	-0.74	4.99E-08
	14	101908865	cg24755459	0.74	4.99E-08
IFNGR2	21	34774164	cg08173915	-0.74	4.99E-08
NDUFS8	11	67804055	cg12070987	-0.74	5.00E-08
	1	112135849	cg16108580	0.74	5.02E-08
	8	29230998	cg23314364	-0.74	5.08E-08
SEC23B	20	18491484	cg12339328	-0.74	5.10E-08
	2	64632636	cg14209730	-0.74	5.15E-08
	1	227125826	cg06298740	-0.74	5.16E-08
ADORA2A	22	24823389	cg01373166	0.74	5.21E-08
CHD3	17	7814172	cg23115933	-0.74	5.24E-08
HELZ	17	65136480	cg15015109	-0.74	5.25E-08
SUSD4	1	223403446	cg25743622	0.77	5.27E-08
DNM3	1	172255540	cg06320175	-0.74	5.31E-08
	10	121439845	cg20636248	-0.74	5.40E-08
	11	82689648	cg23271915	0.81	5.42E-08
C16orf93	16	30770794	cg01688936	-0.74	5.45E-08
ARHGEF10	8	1870798	cg14023009	-0.74	5.48E-08
UBR4	1	19407897	cg02862467	-0.74	5.50E-08
	3	196352142	cg06690535	-0.74	5.51E-08
MYLK	3	123589179	cg01894985	0.74	5.52E-08
	14	73934847	cg07965566	0.74	5.56E-08
C7orf44	7	43690247	cg23007665	0.74	5.63E-08
XDH	2	31607761	cg25124300	-0.74	5.69E-08
IKZF1	7	50348870	cg19159011	0.76	5.70E-08
WDFY2	13	52165356	cg16163847	-0.74	5.70E-08
STK40	1	36852956	cg00913954	-0.74	5.72E-08
FOXN2	2	48540671	cg00032884	0.74	5.73E-08
	2	106814630	cg25305879	-0.74	5.77E-08
ITGB2	21	46325853	cg04217515	-0.74	5.81E-08
DHODH	16	72041376	cg22381196	-0.74	5.82E-08
LOC100132354	6	43894639	cg18120259	-0.74	5.85E-08
UAP1	1	162532502	cg13178361	-0.74	5.86E-08
	20	52274268	cg19152255	-0.74	5.90E-08
GPX3	5	150403466	cg12684668	-0.74	5.91E-08
PACS2	14	105860985	cg00832329	-0.74	5.91E-08
CLCN1	7	143028708	cg25856090	-0.74	5.98E-08
FNDC3B	3	171755923	cg04843813	-0.74	6.02E-08
	19	42442230	cg23202167	-0.74	6.02E-08
TTC39C	18	21656374	cg25952192	0.74	6.03E-08
SPI1	11	47399813	cg15982099	-0.74	6.04E-08
	19	5992284	cg12110801	-0.74	6.05E-08
CDR2	16	22384715	cg10111816	0.74	6.08E-08
CPOX	3	98313516	cg10752508	-0.74	6.09E-08
PRKCZ	1	2082349	cg02481000	-0.74	6.12E-08
PPP1R2	3	195268648	cg00494544	0.74	6.13E-08
ANKRD46	8	101569405	cg16335643	-0.73	6.15E-08
	9	95817516	cg13681496	-0.73	6.18E-08
BCLAF1	6	136609152	cg01544877	0.76	6.23E-08
TMEM150B	19	55838021	cg09470754	-0.73	6.30E-08
C20orf135	20	62492233	cg09540612	-0.73	6.30E-08
GRHL3	1	24648203	cg06376426	0.74	6.34E-08
	6	167649256	cg01504718	0.73	6.36E-08
IRF5	7	128579964	cg04864179	-0.74	6.37E-08
OSTalpha	3	195946921	cg04855678	-0.74	6.42E-08
ABHD5	3	43733831	cg24595152	-0.73	6.44E-08
SFTPD	10	81709191	cg08458487	-0.73	6.47E-08
UBE3A	15	25650611	cg11826104	-0.73	6.51E-08
MAD1L1	7	1986301	cg16993108	-0.73	6.52E-08
	1	182602986	cg00091302	-0.73	6.54E-08
FOXP1	3	71542870	cg10715905	0.73	6.55E-08
DUSP10	1	221890431	cg26562772	-0.73	6.58E-08
RXRA	9	137277819	cg13931640	-0.73	6.58E-08
CD247	1	167487396	cg05799811	0.73	6.59E-08
NR4A2	2	157185558	cg06101180	-0.73	6.61E-08
	5	964196	cg11697194	0.79	6.66E-08
	5	134661102	cg02198988	0.73	6.71E-08
	1	10695686	cg01556552	-0.73	6.73E-08
SMAD7	18	46474644	cg00839844	0.73	6.73E-08
RNF220	1	44887933	cg13573582	-0.73	6.74E-08
SESTD1	2	180130081	cg01231381	-0.73	6.77E-08
MAP3K14	17	43376882	cg16826777	-0.76	6.85E-08
IL21R	16	27414272	cg16454902	0.73	6.91E-08
WDR1	4	10101553	cg22358291	0.77	6.92E-08
TTC39C	18	21593174	cg00287012	-0.73	6.94E-08
	8	126588554	cg25684151	-0.73	6.95E-08
AKAP1	17	55169508	cg05778424	-0.73	6.96E-08
EML4	2	42399049	cg04741211	0.73	6.98E-08
	16	11706435	cg27097542	-0.73	7.00E-08
MIER2	19	345778	cg04476874	-0.73	7.02E-08
	3	100322629	cg26645827	-0.73	7.07E-08
ROBO4	11	124767455	cg10148841	-0.73	7.17E-08
	11	44976423	cg05949397	-0.73	7.20E-08
C19orf12	19	30205554	cg27304729	0.73	7.20E-08
POLD3	11	74344629	cg00453717	-0.73	7.22E-08
	8	29441416	cg11638399	-0.73	7.23E-08
PRAGMIN	8	8203377	cg25474235	0.73	7.28E-08
HTRA4;PLEKHA2	8	38831148	cg21184369	-0.73	7.28E-08
TMEM110	3	52930628	cg16947394	-0.73	7.30E-08
	7	73699346	cg24300607	-0.73	7.31E-08
STOML1	15	74275622	cg02462661	-0.73	7.31E-08
	6	28831300	cg06608359	0.73	7.34E-08
PAG1	8	82006417	cg09973676	0.73	7.35E-08
SF3B3	16	70587308	cg00864954	0.75	7.35E-08
KLHL5	4	39116218	cg04747180	-0.73	7.40E-08
	8	60444511	cg26140802	0.73	7.43E-08
LAMC2	1	183164412	cg00696930	0.80	7.44E-08
	1	234843592	cg04605532	-0.73	7.48E-08
HLA-DMB	6	32909282	cg20600379	0.73	7.52E-08
HDAC4	2	240300118	cg02708956	-0.73	7.60E-08
HLA-E	6	30460600	cg16535080	0.73	7.61E-08
	12	76354015	cg26244575	0.73	7.61E-08
PNPLA2	11	822402	cg06072036	-0.73	7.62E-08
C18orf1	18	13641529	cg25140190	-0.73	7.67E-08
TIPARP;LOC100287227	3	156391694	cg24262469	0.73	7.68E-08
NTAN1	16	15135397	cg26985681	-0.73	7.68E-08
SEC31B	10	102268546	cg23599026	0.75	7.69E-08
SLC15A4	12	129304956	cg19717347	-0.73	7.70E-08
AIP	11	67251677	cg20973735	0.73	7.74E-08
	16	84553585	cg26912105	0.87	7.76E-08
TRPC4AP	20	33676388	cg16151538	-0.73	7.80E-08
	11	94883350	cg09527615	-0.73	7.81E-08
ZNF385A	12	54765670	cg21163444	-0.73	7.81E-08
ZFR	5	32391135	cg11814087	-0.73	7.85E-08
NFKBIA	14	35871954	cg00689225	0.73	7.95E-08
XAF1	17	6658898	cg23571857	-0.73	7.97E-08
SLC12A7	5	1108401	cg21946374	-0.73	7.98E-08
ADIPOR2	12	1815334	cg01924292	-0.73	8.00E-08
	21	35575070	cg19118951	-0.77	8.02E-08
	11	88153520	cg24406240	-0.73	8.05E-08
GP9	3	128779498	cg03389538	-0.73	8.10E-08
CD79A	19	42379710	cg19825589	0.73	8.12E-08
TCERG1	5	145829759	cg18805457	-0.73	8.13E-08
DAK	11	61115736	cg20242427	-0.73	8.14E-08
ATXN1	6	16513829	cg24776142	-0.73	8.19E-08
HIVEP1	6	12119552	cg19268652	0.73	8.22E-08
ANKRD11	16	89368367	cg04503319	-0.73	8.22E-08
	14	69281297	cg04718050	0.73	8.27E-08
CSNK1E	22	38714466	cg06991495	-0.73	8.27E-08
SLC9A9	3	143050350	cg13408795	-0.73	8.28E-08
PRAGMIN	8	8231531	cg24906819	-0.73	8.28E-08
SLC2A9	4	10022984	cg16785938	-0.73	8.30E-08
ATP10A	15	26044289	cg20049422	-0.74	8.45E-08
	2	192476634	cg03022510	-0.73	8.50E-08
	15	57052190	cg01087254	-0.73	8.51E-08
	6	15244745	cg04505252	-0.73	8.61E-08
	1	208056493	cg17439800	0.73	8.62E-08
AZU1	19	827776	cg10752406	-0.73	8.62E-08
KIAA0146	8	48174649	cg03714676	-0.73	8.68E-08
	12	2030178	cg19369955	-0.73	8.68E-08
GATS;PVRIG	7	99816988	cg25225693	0.73	8.69E-08
USP36	17	76814686	cg27578381	0.76	8.69E-08
MIR138-2	16	56892460	cg07737292	-0.73	8.76E-08
	14	77499162	cg12792931	0.73	8.77E-08
CASQ2	1	116270626	cg14985891	-0.73	8.79E-08
TNNT3	11	1951814	cg12038298	0.76	8.80E-08
RFX8	2	102080674	cg05991009	-0.73	8.83E-08
DSTN	20	17582752	cg25694790	0.73	8.86E-08
ARID1B	6	157477204	cg06012428	-0.73	8.87E-08
	12	125023115	cg01612883	-0.73	8.88E-08
ANKRD44	2	198062750	cg03771282	0.73	8.95E-08
HP	16	72088244	cg06172871	-0.73	8.96E-08
NMU	4	56475905	cg01802532	0.73	9.00E-08
MGLL	3	127473609	cg08036172	0.73	9.06E-08
BZRAP1	17	56401734	cg17525495	-0.82	9.10E-08
ASCC2	22	30195299	cg14742445	-0.73	9.17E-08
ZMIZ1	10	81053187	cg06162030	-0.73	9.21E-08
STAB1	3	52529064	cg01381934	-0.73	9.24E-08
GATS;PVRIG	7	99819110	cg17830204	0.72	9.26E-08
CDC16	13	115022228	cg01925950	-0.72	9.26E-08
	5	54916621	cg19673549	-0.72	9.44E-08
	6	112306329	cg21391373	0.73	9.48E-08
PRKAR1B	7	645796	cg09865593	-0.72	9.49E-08
DDIT4	10	74034644	cg01839993	0.72	9.57E-08
	14	69282992	cg13182599	0.72	9.57E-08
C20orf26;CRNKL1	20	20036779	cg02997962	-0.72	9.57E-08
TECPR1	7	97880563	cg23184226	0.72	9.64E-08
EXOC1	4	56718365	cg20618651	0.72	9.70E-08
SERGEF	11	17843855	cg15312943	-0.72	9.73E-08
	11	69260136	cg22111527	-0.72	9.82E-08
HDAC4	2	240205408	cg17285931	-0.81	9.89E-08
RASSF5	1	206729034	cg06949439	0.72	9.92E-08
	11	66883117	cg13980609	-0.72	9.93E-08
GNAI1	7	79802016	cg17298543	0.72	9.94E-08
BRI3	7	97915802	cg01877450	-0.72	9.94E-08
CCDC102A	16	57558820	cg08851837	-0.72	9.99E-08
DGKD	2	234328457	cg04956471	0.72	1.00E-07
PRG2	11	57158282	cg10426076	-0.72	1.00E-07
C20orf3	20	24969842	cg20661985	-0.72	1.00E-07
ETS2	21	40193056	cg00168694	-0.72	1.00E-07
PGD	1	10460205	cg06829969	-0.72	1.01E-07
RREB1	6	7115345	cg10287970	-0.72	1.01E-07
HLA-E	6	30459512	cg21366673	0.72	1.02E-07
ANKRD11	16	89382370	cg08284993	0.72	1.02E-07
CSNK1E	22	38714426	cg07313319	-0.72	1.02E-07
	1	181098609	cg25727853	-0.72	1.03E-07
	1	225648715	cg19867250	0.72	1.03E-07
KLHL8	4	88140261	cg03926751	-0.72	1.03E-07
TRIM39	6	30297338	cg04425551	-0.72	1.03E-07
RAD51L1	14	68973466	cg23526087	0.72	1.03E-07
ISG20	15	89192956	cg07069934	0.72	1.03E-07
	17	49009658	cg13241751	-0.72	1.04E-07
TMEM183B;TMEM183A	1	202975059	cg02769705	-0.72	1.05E-07
RADIL	7	4850260	cg03310874	-0.72	1.05E-07
	7	27208885	cg18181034	-0.72	1.05E-07
DGKA	12	56325149	cg22876908	0.72	1.05E-07
SSBP3	1	54844424	cg02927682	-0.72	1.06E-07
MYO7B	2	128366514	cg22903402	0.72	1.06E-07
C5orf4	5	154230141	cg26655340	-0.72	1.06E-07
	8	124171421	cg05753328	-0.72	1.06E-07
TFDP1	13	114261934	cg08183317	-0.72	1.06E-07
AHCYL1	1	110526158	cg19595244	-0.72	1.07E-07
HPSE	4	84257153	cg03321813	-0.72	1.07E-07
CTAGE5	14	39735211	cg13277939	-0.72	1.07E-07
	2	85933069	cg19805943	-0.72	1.08E-07
	6	33872383	cg04874103	0.72	1.08E-07
LZTS2	10	102760784	cg24760467	-0.72	1.08E-07
UBASH3B	11	122612858	cg03463948	-0.72	1.08E-07
ANKFY1	17	4090525	cg02052762	-0.72	1.08E-07
SBNO2	19	1155738	cg23866916	-0.72	1.08E-07
LFNG	7	2563816	cg03676485	-0.72	1.09E-07
	13	74805233	cg03274669	0.72	1.09E-07
	2	219233650	cg04364261	-0.72	1.10E-07
ANKRD33B	5	10626811	cg08944026	-0.72	1.10E-07
CD63	12	56121485	cg22249612	-0.72	1.11E-07
HOXB2	17	46622522	cg22807449	-0.75	1.11E-07
ATXN7L1	7	105319819	cg14989988	-0.72	1.12E-07
HELB	12	66697621	cg06239064	0.72	1.12E-07
LOXL1	15	74218697	cg00028013	-0.72	1.12E-07
CMTM7	3	32474793	cg27133780	0.72	1.13E-07
TECR	19	14671371	cg23690893	-0.72	1.13E-07
	10	134231549	cg23249922	-0.72	1.14E-07
BCL11B	14	99734018	cg11753157	0.72	1.15E-07
BMF	15	40399004	cg12929983	-0.72	1.15E-07
AIRE	21	45713719	cg26472802	0.73	1.15E-07
ADPGK	15	73075087	cg12691651	0.73	1.16E-07
UHRF1	19	4950888	cg18351781	-0.72	1.16E-07
MAFF	22	38609534	cg01403010	-0.72	1.17E-07
	1	225655154	cg16516405	0.72	1.18E-07
HDAC4	2	240205260	cg00116699	-0.72	1.18E-07
FUT4	11	94278538	cg20533957	-0.72	1.19E-07
	14	56281968	cg14138235	-0.72	1.19E-07
BCL11B	14	99655593	cg07015803	0.72	1.19E-07
	17	33542219	cg24956176	0.72	1.19E-07
DRGX	10	50595181	cg07472373	-0.72	1.20E-07
	10	88295591	cg13331196	-0.72	1.20E-07
	6	138247491	cg09340403	-0.72	1.21E-07
JAK1	1	65358393	cg07798602	0.72	1.22E-07
	2	88313351	cg08952844	-0.72	1.22E-07
TLK1	2	172067553	cg08863939	0.72	1.22E-07
FYN	6	112191479	cg02789394	0.72	1.22E-07
PLEKHG3	14	65183532	cg15889847	-0.72	1.22E-07
ARRDC2	19	18111389	cg10614223	0.72	1.22E-07
C3orf21	3	194901357	cg15431659	-0.72	1.23E-07
FUT4	11	94278457	cg08863777	-0.72	1.23E-07
LPAR6;RB1	13	49001104	cg03126694	-0.72	1.23E-07
	6	125684510	cg08573679	-0.72	1.24E-07
	10	80327890	cg10692363	-0.72	1.25E-07
PIK3R5	17	8869961	cg01565508	-0.72	1.25E-07
FOXJ1	17	74138356	cg16672637	-0.72	1.25E-07
TTC39C	18	21572634	cg05401069	0.72	1.25E-07
CSTA	3	122044043	cg14664412	-0.72	1.27E-07
HLA-E	6	30460576	cg13036546	0.72	1.27E-07
KIAA0247	14	70160160	cg15935770	-0.72	1.27E-07
BFSP2	3	133193741	cg11642298	-0.72	1.29E-07
DOCK2	5	169144438	cg04730794	-0.72	1.29E-07
	14	75884845	cg00980622	-0.72	1.29E-07
MORC3	21	37691747	cg01261013	-0.72	1.29E-07
ADRBK1	11	67052992	cg08670658	-0.72	1.30E-07
FLJ42289	15	100890907	cg10933959	-0.72	1.30E-07
	2	224819307	cg25757820	-0.71	1.31E-07
	6	137619143	cg01357222	-0.72	1.32E-07
	11	113599852	cg11067407	-0.72	1.32E-07
CDGAP	3	119030023	cg25664938	-0.72	1.33E-07
SNORA22;CCT6P1	7	65219171	cg01323964	-0.71	1.33E-07
MGRN1	16	4730136	cg08782022	-0.71	1.33E-07
IL21R	16	27414281	cg02513379	0.71	1.33E-07
ZNF276	16	89790473	cg27182935	0.72	1.33E-07
CCR7	17	38717275	cg07248223	0.71	1.33E-07
BRD4	19	15391946	cg10377921	-0.71	1.33E-07
AIF1	6	31582837	cg24211388	-0.71	1.34E-07
COL13A1	10	71588009	cg17319294	0.71	1.34E-07
	13	74805375	cg23318020	0.71	1.34E-07
UBASH3A	21	43835592	cg14174221	0.73	1.34E-07
	10	44289380	cg23568192	-0.71	1.35E-07
PIGY	4	89445475	cg17714987	-0.72	1.36E-07
CRY2	11	45879730	cg23097878	-0.71	1.36E-07
TNFSF12;TNFSF12-TNFSF13	17	7452926	cg12045829	0.71	1.37E-07
	6	30720484	cg06422467	-0.71	1.39E-07
TNFRSF25;PLEKHG5	1	6526531	cg04500986	0.71	1.40E-07
RPTOR	17	78800806	cg08939850	-0.76	1.40E-07
JARID2	6	15380565	cg09202659	-0.71	1.41E-07
TMEM184A	7	1596050	cg00411097	0.71	1.41E-07
TMEM71	8	133773099	cg05598678	0.71	1.42E-07
NLRP3	1	247581417	cg21991396	-0.71	1.43E-07
ACSL6	5	131310671	cg14841483	0.71	1.43E-07
SLC22A23	6	3318592	cg04450994	0.72	1.43E-07
	6	91113506	cg04932082	-0.74	1.43E-07
	6	106583161	cg05897465	0.71	1.43E-07
BLVRA	7	43821949	cg12894711	-0.71	1.44E-07
	12	68848994	cg15085883	-0.82	1.44E-07
ATP4B	13	114307602	cg01561807	0.71	1.44E-07
	1	230183251	cg06706156	-0.71	1.45E-07
RBMS1	2	161236088	cg00760729	-0.71	1.45E-07
HDAC4	2	240145022	cg03169059	-0.71	1.45E-07
ARAP1	11	72447419	cg00242341	-0.71	1.45E-07
RASA3	13	114829170	cg20382493	-0.71	1.45E-07
CDA	1	20929640	cg06984156	-0.71	1.46E-07
SERPINB1	6	2840792	cg12586150	-0.71	1.46E-07
DGKA	12	56323816	cg21587469	0.71	1.48E-07
C21orf29;KRTAP12-3	21	46077454	cg04257752	0.71	1.48E-07
ROPN1L	5	10457034	cg01393945	-0.71	1.49E-07
C9orf131	9	35042395	cg05000446	-0.71	1.49E-07
NCOR2	12	125003407	cg11639950	-0.71	1.49E-07
	22	36851623	cg21876964	0.71	1.49E-07
MAML2	11	95974543	cg03371275	-0.71	1.50E-07
FAM169B	15	99048945	cg23054181	-0.71	1.50E-07
NOTCH1	9	139416102	cg14120703	-0.71	1.51E-07
SH2B3	12	111875483	cg03690812	-0.71	1.51E-07
	14	34966313	cg12126038	-0.71	1.51E-07
PACS2	14	105792505	cg18568335	-0.71	1.51E-07
MS4A7	11	60157161	cg08716584	-0.71	1.52E-07
CETP	16	56995813	cg09889350	-0.71	1.52E-07
ANKRD17	4	74047370	cg15570035	-0.71	1.53E-07
HIPK2	7	139426030	cg10271819	-0.71	1.53E-07
LOC100188949	13	30948716	cg27506442	0.78	1.53E-07
NFATC1	18	77269319	cg23322122	-0.71	1.53E-07
ZMIZ1	10	81034374	cg06259934	-0.71	1.54E-07
CRYL1	13	21095712	cg07879785	-0.71	1.54E-07
SH3RF3	2	109855574	cg24777399	-0.71	1.56E-07
	3	51987688	cg22084410	-0.71	1.56E-07
NAP1L4	11	3009206	cg26886572	0.71	1.56E-07
	14	21483641	cg18915856	-0.71	1.56E-07
C1orf83	1	54562040	cg06659338	-0.71	1.57E-07
	15	31689509	cg20900050	-0.71	1.57E-07
	1	9460204	cg04972459	-0.71	1.58E-07
	2	55339939	cg05403316	-0.71	1.59E-07
RAB11FIP1	8	37758453	cg10557578	-0.71	1.59E-07
RPTOR	17	78748077	cg11153071	-0.71	1.60E-07
KAZALD1	10	102821565	cg26605164	-0.71	1.61E-07
	6	30720491	cg16137928	-0.71	1.62E-07
KIAA1549	7	138560796	cg22417613	0.71	1.62E-07
SLC45A4	8	142222685	cg13474450	-0.71	1.62E-07
	16	86011988	cg07272654	-0.71	1.62E-07
C16orf68	16	8738304	cg08703231	-0.71	1.63E-07
EIF4G3	1	21376633	cg26561681	-0.71	1.66E-07
TTC7A	2	47197798	cg10818566	-0.71	1.66E-07
	2	85648512	cg16256243	-0.71	1.66E-07
CRYL1	13	21005388	cg07092805	-0.71	1.66E-07
CHD2	15	93570953	cg12644285	-0.71	1.66E-07
SORCS2	4	7637533	cg10876767	-0.71	1.67E-07
HIP1	7	75194698	cg25444339	-0.79	1.67E-07
TOLLIP	11	1320546	cg07546654	-0.71	1.67E-07
ERC1	12	1099075	cg06708720	-0.73	1.67E-07
CDYL	6	4890095	cg27307183	-0.71	1.68E-07
	2	173159062	cg12345526	-0.71	1.69E-07
LYRM4	6	5174647	cg13962347	0.71	1.69E-07
EIF4EBP1	8	37887635	cg22545112	-0.71	1.69E-07
ITK	5	156642345	cg06559878	0.71	1.70E-07
HLA-E	6	30459595	cg27486585	0.71	1.70E-07
UBE2L6	11	57336941	cg11554335	-0.71	1.70E-07
SHKBP1	19	41086247	cg27372422	-0.71	1.70E-07
DNM3	1	172239092	cg17591816	-0.71	1.73E-07
	9	134127575	cg14611767	-0.71	1.73E-07
	9	95799870	cg13819552	-0.71	1.74E-07
	11	122935222	cg04174091	0.71	1.74E-07
HTT	4	3204843	cg14967987	0.78	1.76E-07
PVT1	8	129061665	cg12753009	-0.71	1.76E-07
	1	12107668	cg22877366	0.71	1.77E-07
	7	37734052	cg26065247	-0.71	1.77E-07
SLC9A11	1	173572370	cg16597737	-0.71	1.78E-07
ETNK1	12	22843015	cg10456459	-0.71	1.78E-07
	7	142494492	cg13378656	0.71	1.79E-07
HLA-DMB	6	32904317	cg10411221	-0.71	1.80E-07
ETS1	11	128367010	cg26404422	0.71	1.80E-07
TFDP1	13	114270609	cg01815801	-0.71	1.80E-07
	5	969918	cg13674369	0.86	1.81E-07
RILPL1	12	124014409	cg23825057	-0.71	1.81E-07
LTA	6	31540169	cg10476003	0.71	1.82E-07
PDCD1	2	242802127	cg17322655	0.78	1.83E-07
MAML3	4	140655478	cg03418002	-0.71	1.83E-07
TP53BP2	1	224015075	cg15134583	-0.71	1.84E-07
ERCC3	2	128052778	cg06373940	-0.71	1.84E-07
SECTM1	17	80279310	cg26312191	0.71	1.84E-07
B2M	15	45007336	cg16039157	0.71	1.85E-07
	15	93571988	cg14138540	-0.74	1.85E-07
FLJ23834	7	105662884	cg05570258	0.71	1.86E-07
OR10T2	1	158369112	cg15593510	0.90	1.87E-07
	2	12959313	cg05360477	-0.71	1.87E-07
MAPK8IP3	16	1764231	cg02330721	-0.71	1.87E-07
KDM6B	17	7742762	cg02308232	-0.71	1.87E-07
MAD1L1	7	1986245	cg02827175	-0.71	1.88E-07
NOL3	16	67207033	cg05546038	-0.71	1.89E-07
GHRLOS;GHRL	3	10334717	cg23513930	-0.71	1.90E-07
	14	23583133	cg25099490	-0.71	1.90E-07
	17	63519783	cg04543901	0.71	1.90E-07
STK39	2	169006003	cg16875057	-0.71	1.91E-07
C6orf10	6	32294577	cg21325723	-0.70	1.91E-07
ABHD3	18	19285051	cg10690887	0.71	1.91E-07
	1	59278781	cg10880902	0.71	1.92E-07
RNF44	5	175957615	cg12686260	0.71	1.92E-07
CHST15	10	125770089	cg05971678	-0.70	1.92E-07
TEX2	17	62252524	cg21519701	-0.70	1.93E-07
TGOLN2	2	85547231	cg00027232	-0.71	1.94E-07
	2	85743934	cg04213390	-0.71	1.94E-07
TPRG1	3	188995030	cg20168849	-0.71	1.94E-07
ZDHHC2	8	17017866	cg17090611	-0.71	1.94E-07
N4BP2L1	13	33000534	cg09716613	0.70	1.95E-07
EBPL	13	50244794	cg24553417	-0.70	1.96E-07
NR4A2	2	157184816	cg03339537	-0.70	1.97E-07
	3	156809115	cg02551745	-0.70	1.97E-07
GNA12	7	2773072	cg16569650	-0.70	1.97E-07
EVI2A;NF1	17	29645782	cg09395195	0.70	1.97E-07
SBNO2	19	1155225	cg06578434	-0.70	1.97E-07
DDIT4	10	74034663	cg10592592	0.70	1.98E-07
PIK3R6	17	8762014	cg00409104	-0.70	1.99E-07
	1	2764669	cg03976856	0.70	2.00E-07
FAM133B	7	92198639	cg07302959	-0.70	2.01E-07
CBFA2T3	16	89029055	cg06982885	0.70	2.01E-07
SCARB2	4	77131705	cg13870520	-0.70	2.02E-07
ELMO1	7	37298927	cg05642546	-0.70	2.02E-07
	10	89823823	cg25430838	-0.70	2.02E-07
TSPAN18	11	44880910	cg24012880	-0.70	2.03E-07
	14	24014501	cg11792874	-0.70	2.03E-07
CUX1	7	101499638	cg25711558	-0.73	2.04E-07
MKLN1	7	130796167	cg15571405	-0.70	2.05E-07
SCRIB;MIR937	8	144896183	cg02850815	-0.70	2.05E-07
	20	31123895	cg00729654	0.70	2.05E-07
	3	196351986	cg00828556	-0.70	2.06E-07
	6	144536326	cg00488091	-0.70	2.06E-07
	7	151036715	cg03305017	-0.70	2.07E-07
C5orf33	5	36231261	cg10944033	-0.70	2.09E-07
MSI2	17	55685941	cg06966839	-0.70	2.10E-07
	22	46465977	cg00218103	-0.77	2.10E-07
WIPF1	2	175528343	cg15058645	-0.70	2.11E-07
CHRNA5	15	78856949	cg22563815	-0.70	2.11E-07
P2RX1	17	3819363	cg25031824	-0.70	2.11E-07
PRF1	10	72362452	cg20408402	0.70	2.12E-07
FAM53B	10	126315761	cg24916358	0.89	2.12E-07
VDAC2	10	76974078	cg15075988	-0.70	2.13E-07
KSR1	17	25886793	cg07888884	-0.70	2.13E-07
FOXN3	14	89976587	cg24725246	0.70	2.14E-07
SURF4	9	136238392	cg13660174	0.70	2.15E-07
	1	202828149	cg05455036	-0.70	2.16E-07
ADRBK1	11	67051977	cg04407063	-0.70	2.17E-07
	22	46470191	cg03672272	-0.70	2.17E-07
	2	8724414	cg13231954	-0.70	2.18E-07
PPFIBP2	11	7621556	cg25844590	-0.70	2.18E-07
UMODL1	21	43548126	cg16624482	-0.70	2.18E-07
DOK3	5	176937527	cg07608052	-0.70	2.19E-07
MAP7	6	136825415	cg00235484	-0.70	2.20E-07
C21orf29;KRTAP10-9	21	46046362	cg07781197	0.70	2.20E-07
NDUFS2;FCER1G	1	161183820	cg07356342	-0.70	2.21E-07
LTA	6	31540399	cg01157951	0.70	2.21E-07
	6	109010960	cg26575105	-0.70	2.21E-07
CBARA1	10	74358778	cg09553839	-0.70	2.21E-07
WNT5B	12	1744957	cg01268901	-0.70	2.21E-07
FXYD1	19	35630355	cg17540545	-0.72	2.21E-07
S1PR2	19	10332165	cg06655349	-0.70	2.23E-07
TBL1XR1	3	176916496	cg01132484	0.70	2.25E-07
CCRL2	3	46448084	cg18599081	-0.70	2.26E-07
RASA3	13	114823829	cg23281529	-0.70	2.26E-07
NDEL1	17	8370017	cg04460364	-0.70	2.27E-07
NLRC4	2	32490766	cg22805603	-0.70	2.28E-07
SLC36A1	5	150860100	cg25232795	-0.70	2.28E-07
	12	117042895	cg23975840	-0.70	2.28E-07
BRD4	19	15391927	cg08044694	-0.70	2.28E-07
PRKCE	2	46406516	cg22549086	0.70	2.29E-07
RASA3	13	114834683	cg05296619	-0.70	2.29E-07
CAMK2G	10	75619420	cg07512258	0.74	2.31E-07
VTI1A	10	114574959	cg12691572	-0.70	2.31E-07
PPM1M	3	52280139	cg11159295	0.70	2.32E-07
	5	932900	cg17612535	0.70	2.32E-07
AGRP	16	67517841	cg05382012	-0.70	2.33E-07
MIR140;WWP2	16	69966973	cg00158530	-0.70	2.33E-07
RPN1	3	128370463	cg12405599	-0.70	2.34E-07
ST7	7	116610238	cg23033749	-0.70	2.34E-07
	21	45575559	cg22726155	0.70	2.34E-07
C18orf1	18	13641894	cg04967578	-0.70	2.36E-07
OSBPL5	11	3175636	cg15964132	-0.70	2.37E-07
AHDC1	1	27928494	cg14510299	-0.70	2.38E-07
SOX5	12	24577904	cg24011341	0.70	2.38E-07
CCDC57	17	80084554	cg03388043	0.71	2.38E-07
CTSZ	20	57582856	cg08545593	-0.70	2.39E-07
IFFO1	12	6658164	cg13298466	-0.70	2.40E-07
SERTAD3	19	40948296	cg25734726	-0.70	2.40E-07
TBCD	17	80834089	cg13304638	-0.70	2.41E-07
CXCR5	11	118766491	cg18728264	0.70	2.42E-07
HEXIM2	17	43242591	cg08351131	-0.70	2.43E-07
	2	43395871	cg15440661	-0.70	2.44E-07
ATG7	3	11592700	cg12120750	-0.73	2.44E-07
	3	13465878	cg01450522	-0.70	2.44E-07
CD3G;CD3D	11	118214845	cg13750061	0.74	2.45E-07
BRD4	19	15391832	cg20078972	-0.70	2.45E-07
CTLA4	2	204732474	cg08460026	0.70	2.46E-07
	6	6890951	cg22626169	-0.70	2.46E-07
CRAT;PPP2R4	9	131872018	cg04653308	-0.70	2.47E-07
PHC3	3	169897975	cg02784232	0.70	2.51E-07
AVPI1	10	99448480	cg12724221	-0.70	2.51E-07
	19	45245446	cg26476925	-0.70	2.51E-07
ALDH3B1	11	67777823	cg02331303	-0.70	2.52E-07
TSNARE1	8	143408047	cg11277662	-0.70	2.54E-07
COTL1	16	84652562	cg06528601	-0.70	2.54E-07
SUMO3	21	46235052	cg10871721	-0.70	2.55E-07
PRF1	10	72362292	cg09914304	0.70	2.56E-07
RINL	19	39361447	cg02812809	-0.70	2.56E-07
	2	43107458	cg17517296	-0.70	2.57E-07
	5	149867965	cg12636435	-0.70	2.57E-07
	19	2856730	cg26853368	0.74	2.57E-07
AK2	1	33497125	cg11254053	-0.70	2.58E-07
C2orf3	2	75937132	cg16229671	0.70	2.58E-07
	14	104866284	cg10044470	0.70	2.59E-07
	2	232531087	cg06109482	-0.77	2.60E-07
	6	40357140	cg19136371	0.75	2.60E-07
	12	48228889	cg23539261	-0.70	2.60E-07
PLBD2	12	113799660	cg00859441	-0.70	2.60E-07
CCDC93	2	118737667	cg24475517	-0.70	2.61E-07
	5	133407209	cg04983821	0.70	2.61E-07
ATXN7L1	7	105319486	cg00423035	-0.70	2.61E-07
8-Mar	10	46076550	cg05721476	0.75	2.61E-07
LRG1	19	4539943	cg24926276	-0.70	2.61E-07
	11	118286105	cg14081270	-0.71	2.62E-07
MPO	17	56355431	cg07110356	-0.70	2.62E-07
	5	969939	cg04131890	0.77	2.64E-07
CUX1	7	101596340	cg23261443	-0.72	2.65E-07
LTB4R2;CIDEB	14	24777708	cg16045731	-0.70	2.65E-07
	2	66651619	cg25413977	-0.70	2.66E-07
	21	35320667	cg27037013	0.70	2.66E-07
ZNF668	16	31075547	cg11824827	0.70	2.67E-07
KLHL25;MIR1276	15	86315201	cg12058064	-0.70	2.68E-07
MGRN1	16	4730410	cg01662869	-0.70	2.68E-07
TERT	5	1268949	cg16429735	0.70	2.71E-07
KIAA1949	6	30647561	cg08420066	0.81	2.71E-07
SLC47A1	17	19438221	cg10718608	0.75	2.72E-07
	1	110179127	cg04159878	-0.70	2.73E-07
OSBPL5	11	3177622	cg06005892	-0.70	2.78E-07
	13	81018323	cg13054007	0.69	2.78E-07
TNRC6B	22	40573054	cg01381829	0.70	2.78E-07
	16	86012053	cg07548791	-0.70	2.79E-07
C3orf27	3	128292593	cg05779990	-0.70	2.80E-07
	2	217881615	cg26839652	0.81	2.81E-07
ATG7	3	11348436	cg16028117	0.69	2.81E-07
RPTOR	17	78753756	cg22386583	-0.69	2.81E-07
	2	137084902	cg18154283	0.71	2.84E-07
	11	331179	cg04537282	0.69	2.84E-07
	15	70787565	cg24405567	-0.69	2.85E-07
ICAM2	17	62084342	cg20701457	-0.69	2.85E-07
SLC23A1	5	138714654	cg18446110	-0.69	2.86E-07
MS4A3	11	59824161	cg19739596	-0.70	2.87E-07
MPZL1	1	167733310	cg15210526	-0.69	2.88E-07
PARP10	8	145061234	cg10787442	0.69	2.88E-07
TSPAN14	10	82219410	cg22593342	0.69	2.88E-07
	10	92794806	cg08448711	-0.69	2.89E-07
MKNK1	1	47051752	cg01440934	-0.69	2.90E-07
	2	134933179	cg21221263	-0.69	2.90E-07
LRRC32	11	76377572	cg13505393	-0.70	2.92E-07
TRAF1	9	123666481	cg14392772	0.69	2.93E-07
C12orf29	12	88428011	cg02981078	0.74	2.95E-07
CXCR6;FYCO1	3	45984838	cg08450017	0.69	2.97E-07
SP4	7	21469772	cg10365563	0.69	2.97E-07
	10	97055439	cg20276630	0.69	2.97E-07
FGR	1	27961868	cg21115433	-0.69	2.98E-07
ZHX2	8	123795433	cg01801603	0.69	2.98E-07
DGKA	12	56324915	cg26477856	0.69	2.98E-07
AVIL	12	58209913	cg17332198	-0.69	2.98E-07
FES	15	91427184	cg25647583	-0.69	2.98E-07
ITGAL	16	30483287	cg04404982	0.69	2.98E-07
CHRNA3	15	78914264	cg19993258	0.70	3.00E-07
	14	52701606	cg23648239	-0.69	3.01E-07
PTPRCAP	11	67204799	cg05751148	0.69	3.02E-07
KLC1	14	104094779	cg23051349	-0.76	3.02E-07
SLC45A4	8	142238752	cg01081737	-0.69	3.03E-07
COX6A2	16	31440866	cg07053699	0.69	3.04E-07
DRG1	22	31794522	cg10827767	-0.69	3.04E-07
MRPS7	17	73261880	cg04686354	-0.69	3.05E-07
	10	91020653	cg02314339	-0.69	3.06E-07
RALB	2	121009176	cg03154580	-0.69	3.07E-07
STK24	13	99227533	cg25032321	0.69	3.07E-07
MGAT1	5	180231185	cg11850468	0.69	3.08E-07
	8	126398731	cg19089701	-0.69	3.09E-07
ULK2	17	19675785	cg06135285	0.69	3.11E-07
HNRNPUL1	19	41805850	cg00781658	0.69	3.11E-07
TNFRSF10D	8	23018464	cg14918744	0.69	3.12E-07
C17orf87	17	5138645	cg21337881	-0.69	3.12E-07
PLTP	20	44538675	cg21602257	-0.69	3.13E-07
IKZF1	7	50348485	cg07103517	0.69	3.14E-07
ARHGEF10	8	1872355	cg04202620	-0.69	3.15E-07
SEMA6B	19	4543865	cg17477806	-0.69	3.15E-07
WDR82	3	52310724	cg03435448	0.72	3.17E-07
	14	22993190	cg03035162	0.69	3.17E-07
IPCEF1	6	154677796	cg19963522	-0.69	3.18E-07
SS18L2	3	42631489	cg15033269	-0.69	3.19E-07
GPR21;RABGAP1	9	125797187	cg14584535	-0.69	3.20E-07
RAD51L1	14	68798365	cg26298914	-0.69	3.20E-07
GALNT1	18	33234096	cg05714729	-0.69	3.20E-07
MFSD7	4	681086	cg23681017	-0.69	3.21E-07
SLFN13	17	33775961	cg13443575	-0.69	3.21E-07
CD83	6	14136628	cg25025545	-0.69	3.23E-07
DHX16	6	30624478	cg01211396	-0.69	3.24E-07
C1orf144	1	16696547	cg15553418	-0.69	3.25E-07
ZEB2	2	145278485	cg00573770	-0.73	3.26E-07
FARS2	6	5672954	cg17611046	-0.69	3.27E-07
	11	110876141	cg01849093	0.69	3.27E-07
GPR21;RABGAP1	9	125797284	cg04784315	-0.69	3.28E-07
C21orf125	21	44869682	cg20999167	0.69	3.28E-07
	22	41684460	cg05162166	-0.69	3.28E-07
MAD1L1	7	1982333	cg18542546	-0.69	3.29E-07
ROR1	1	64409138	cg19320261	0.69	3.32E-07
VAC14	16	70733772	cg08842616	-0.69	3.32E-07
9-Sep	17	75318732	cg00030296	-0.69	3.32E-07
SLC35E3	12	69143431	cg25194194	-0.69	3.33E-07
CSNK1E	22	38714272	cg26449680	-0.69	3.33E-07
	7	142494439	cg21785034	0.69	3.34E-07
KSR1	17	25867613	cg12249234	-0.69	3.35E-07
	5	81643377	cg11309237	0.73	3.36E-07
RAB40C	16	646579	cg05027554	-0.69	3.36E-07
	5	969899	cg07406498	0.87	3.37E-07
TRIM27	6	28874702	cg05314350	-0.69	3.38E-07
	10	63946213	cg22648996	0.69	3.38E-07
C11orf42	11	6225759	cg10611016	-0.69	3.39E-07
	2	232507842	cg17490196	-0.69	3.40E-07
C9orf5	9	111863775	cg13535736	0.69	3.40E-07
CCNY	10	35740216	cg00201133	-0.69	3.40E-07
	17	47329552	cg16378063	-0.69	3.40E-07
MPO	17	56355331	cg14619064	-0.69	3.40E-07
BCL2	18	60985380	cg21602520	0.78	3.40E-07
STAB1	3	52528714	cg01966117	-0.69	3.41E-07
	4	170536809	cg02013739	0.69	3.41E-07
C7orf50;MIR339	7	1064100	cg06242730	-0.69	3.41E-07
NISCH	3	52502445	cg24575128	-0.69	3.43E-07
	7	155790956	cg09016797	0.71	3.43E-07
PTPRE	10	129785053	cg16380876	0.69	3.43E-07
ZNFX1	20	47887219	cg06122230	-0.69	3.44E-07
TMEM87A	15	42503039	cg12483340	-0.69	3.45E-07
	6	147225846	cg06488536	0.69	3.46E-07
FOXK1	7	4752951	cg26548834	-0.69	3.46E-07
LASS6	2	169588344	cg24168002	-0.69	3.47E-07
RBM38	20	55967503	cg18523477	0.69	3.47E-07
HDAC4	2	240132342	cg21190228	-0.69	3.49E-07
PHACTR4	1	28764854	cg23847017	-0.69	3.50E-07
LASS2	1	150943828	cg14827807	-0.69	3.50E-07
LMO4	1	87793510	cg26801613	-0.69	3.51E-07
ALAS1	3	52235959	cg13241645	-0.69	3.51E-07
ITPKB	1	226924311	cg23717186	0.69	3.54E-07
BRF1	14	105751629	cg19676553	-0.69	3.54E-07
	15	79621783	cg17500686	-0.69	3.54E-07
CEP350	1	179945973	cg18278694	-0.69	3.56E-07
TRPM2	21	45774294	cg24548817	-0.69	3.57E-07
LPO	17	56345839	cg12570429	-0.69	3.59E-07
	20	30446221	cg16744314	0.69	3.59E-07
VPS25	17	40927699	cg08857797	-0.69	3.62E-07
CLU	8	27467783	cg16292768	-0.69	3.64E-07
ABR	17	998711	cg02135245	-0.69	3.66E-07
	1	58858074	cg06208288	0.69	3.68E-07
ACTR3	2	114656403	cg13288906	0.69	3.68E-07
	8	26276541	cg22022716	-0.69	3.68E-07
GNRHR2	1	145512660	cg22713444	-0.69	3.69E-07
FARS2	6	5282702	cg26704043	-0.69	3.69E-07
CDKN1A	6	36645100	cg05460965	-0.69	3.69E-07
TMEM109	11	60680165	cg14132103	0.69	3.69E-07
SAPS2	22	50841775	cg20366239	-0.69	3.69E-07
FYB	5	39219698	cg13703437	-0.69	3.70E-07
BCL11B	14	99734598	cg04162647	0.69	3.70E-07
	16	10476488	cg08486507	0.69	3.70E-07
RBM47	4	40632788	cg10019467	-0.69	3.72E-07
KRT18	12	53343514	cg07652628	-0.69	3.72E-07
ROR1	1	64313256	cg07969497	0.69	3.73E-07
MIR10A	17	46657555	cg01572694	-0.69	3.73E-07
PPT1	1	40539032	cg07033722	-0.69	3.74E-07
	1	229123641	cg08858998	-0.69	3.74E-07
VWA3B	2	98704858	cg16326590	-0.69	3.75E-07
ZNF710	15	90547692	cg18443571	-0.69	3.75E-07
TSGA13	7	130372167	cg11058932	-0.69	3.76E-07
MYOF	10	95123774	cg11276093	-0.69	3.76E-07
TM7SF3	12	27125095	cg24957609	0.69	3.76E-07
	3	101901234	cg12992827	-0.69	3.77E-07
ARHGAP21	10	25010738	cg00056066	-0.69	3.77E-07
APOL6	22	36044226	cg09432376	0.69	3.77E-07
	12	6996791	cg26538140	-0.69	3.80E-07
FHIT	3	59804435	cg01556706	-0.74	3.81E-07
	5	137939469	cg18372930	0.69	3.82E-07
BACH2	6	90778227	cg17486314	0.69	3.84E-07
PHACTR2	6	144013969	cg17586302	-0.76	3.84E-07
RPS6KA2	6	166824977	cg07109551	0.69	3.86E-07
SH3TC1	4	8230689	cg07248017	0.69	3.87E-07
	13	113567732	cg24722198	0.75	3.87E-07
FGR	1	27961746	cg16922167	-0.69	3.90E-07
TBC1D2	9	101011718	cg13709496	-0.69	3.91E-07
ZEB1	10	31611868	cg07137701	0.69	3.91E-07
SREBF1	17	17741425	cg16928487	-0.69	3.91E-07
WDR73	15	85194978	cg00105306	-0.69	3.93E-07
	12	117042917	cg10665891	-0.74	3.94E-07
MAP2K6	17	67497879	cg12323063	-0.69	3.94E-07
ATG16L2	11	72527565	cg10687644	-0.69	3.96E-07
UBAC2	13	100019647	cg10898310	0.80	3.97E-07
SESN1	6	109341365	cg17117243	0.88	3.99E-07
HIPK3	11	33278186	cg04225088	-0.69	3.99E-07
AFF1	4	87895137	cg10338518	-0.68	4.01E-07
C12orf71	12	27234924	cg17419815	-0.69	4.01E-07
TRIM38	6	25965330	cg17313269	-0.69	4.02E-07
	3	14320523	cg18556976	-0.69	4.03E-07
FUT4	11	94282491	cg02856190	-0.68	4.03E-07
SEL1L3	4	25789390	cg04349839	-0.69	4.05E-07
ZYX	7	143082002	cg09704136	-0.68	4.06E-07
RIN2	20	19955806	cg16606773	-0.69	4.06E-07
CERK	22	47082044	cg12509665	-0.68	4.09E-07
CXCR6;FYCO1	3	45985168	cg01178899	0.70	4.14E-07
	16	85394177	cg27519828	0.69	4.14E-07
SH3RF3	2	109967172	cg00010078	-0.69	4.15E-07
TOX	8	60027867	cg22641280	0.68	4.15E-07
PNPLA2	11	818892	cg24427660	-0.68	4.19E-07
	19	45344725	cg13375295	0.68	4.20E-07
SRMS	20	62177351	cg04406863	0.69	4.20E-07
SIT1	9	35650999	cg05992079	0.74	4.22E-07
NEDD4	15	56286575	cg13160251	-0.68	4.26E-07
9-Sep	17	75316233	cg03330678	-0.68	4.26E-07
	2	85667381	cg11651615	0.69	4.27E-07
ZAP70	2	98329942	cg13853141	0.68	4.27E-07
TRIM27	6	28874547	cg14268557	-0.68	4.28E-07
C4BPA	1	207277466	cg22491058	-0.68	4.30E-07
PSMB8	6	32808619	cg11381564	0.68	4.32E-07
LRP8	1	53760337	cg24107728	0.72	4.33E-07
ACSF2	17	48502312	cg03919657	-0.68	4.33E-07
LMTK3	19	48999042	cg15200801	-0.68	4.34E-07
	2	232582394	cg20627754	-0.68	4.36E-07
RASGRP1	15	38856094	cg24174608	0.68	4.36E-07
IFNGR2	21	34774627	cg17356733	-0.68	4.36E-07
HLA-DMB	6	32905127	cg01374870	-0.68	4.38E-07
PCK2	14	24562064	cg10264529	-0.68	4.39E-07
MYH11	16	15923487	cg09284275	-0.68	4.39E-07
PCYT2;SIRT7	17	79870317	cg19573490	-0.68	4.40E-07
SLC44A2	19	10748778	cg26847100	-0.68	4.40E-07
RNMT	18	13730665	cg23679819	0.68	4.42E-07
	10	76947956	cg05021029	0.83	4.43E-07
ANKRD11	16	89382131	cg04533078	0.81	4.43E-07
RAB20	13	111178359	cg11688093	0.70	4.44E-07
	3	177391387	cg01178099	-0.76	4.45E-07
CD96	3	111260756	cg05655806	0.68	4.47E-07
PDE2A	11	72385698	cg23792978	0.68	4.48E-07
HRH4	18	22039857	cg07283015	-0.68	4.48E-07
HIST4H4	12	14924953	cg08746853	0.68	4.50E-07
EIF4E3	3	71779016	cg22888463	0.68	4.51E-07
HOXB3	17	46646359	cg02749463	-0.68	4.51E-07
HDAC5	17	42164433	cg19163395	0.77	4.52E-07
POR	7	75583421	cg20748065	-0.68	4.53E-07
KIAA0319L	1	35913782	cg22526531	-0.68	4.54E-07
	2	219079038	cg12884009	-0.68	4.54E-07
	6	44020245	cg12481212	-0.68	4.54E-07
	11	47416109	cg23582982	-0.68	4.54E-07
PIK3IP1	22	31686466	cg07548257	0.68	4.54E-07
DOCK10	2	225809655	cg04168675	0.68	4.55E-07
ACO1	9	32426330	cg13541353	-0.68	4.55E-07
CCDC88C	14	91816120	cg21890646	0.68	4.55E-07
	14	23321005	cg26118358	-0.68	4.56E-07
RORA	15	60942667	cg21241560	0.74	4.56E-07
	6	53579798	cg23407151	0.68	4.57E-07
CD3D	11	118213414	cg03074244	0.68	4.58E-07
OLR1	12	10324843	cg21249659	-0.68	4.58E-07
	13	112617069	cg05294112	-0.68	4.59E-07
DTX1	12	113515439	cg00329618	-0.68	4.61E-07
IL10	1	206946187	cg14180511	-0.68	4.62E-07
CSTA	3	122043799	cg26928972	-0.68	4.62E-07
	1	110976749	cg27230882	-0.68	4.64E-07
SLC16A4	1	110923328	cg24058365	-0.68	4.65E-07
EXT1	8	119124790	cg16374656	-0.68	4.65E-07
CTSZ	20	57583391	cg18563860	-0.68	4.66E-07
LFNG	7	2565575	cg00892324	-0.68	4.67E-07
IGF2BP3	7	23387396	cg17209188	-0.68	4.67E-07
	3	195897833	cg09393619	-0.68	4.71E-07
	6	37051189	cg17291166	-0.68	4.71E-07
WIBG	12	56322667	cg08338281	0.68	4.71E-07
GRAP2	22	40296407	cg00594278	0.68	4.72E-07
CDK11B;LOC728661	1	1609551	cg20251225	0.68	4.73E-07
SORL1	11	121349740	cg01657758	-0.68	4.74E-07
STIM1	11	3926837	cg02770745	-0.68	4.76E-07
	7	27207996	cg01819512	-0.68	4.77E-07
RIN3	14	93031178	cg02902617	-0.68	4.78E-07
ANKRD35	1	145549441	cg07015079	0.68	4.80E-07
SLC12A7	5	1109031	cg18997983	-0.68	4.81E-07
MAFK	7	1575621	cg10389644	-0.68	4.82E-07
	10	80697460	cg05162858	-0.68	4.84E-07
PTCH2	1	45297445	cg15684702	-0.68	4.85E-07
LCP2	5	169725927	cg02676052	0.68	4.85E-07
	16	89666000	cg01591830	0.68	4.85E-07
KCTD5	16	2740348	cg08276042	-0.68	4.86E-07
CTSZ	20	57583286	cg04917472	-0.68	4.86E-07
RASSF5	1	206729040	cg01442843	0.68	4.87E-07
SLC9A9	3	143321098	cg25945642	-0.68	4.88E-07
	2	129231478	cg01765406	-0.68	4.89E-07
	8	123706630	cg15531512	-0.68	4.89E-07
ADAP1	7	971027	cg02084118	-0.68	4.90E-07
SLC43A1	11	57281561	cg27315497	-0.68	4.92E-07
C7orf50	7	1066650	cg04816311	-0.68	4.93E-07
PTPRCAP	11	67205166	cg27262415	0.68	4.93E-07
	2	191888150	cg17648076	0.70	4.94E-07
INPP5D	2	233981885	cg22666015	-0.68	4.94E-07
	12	125087686	cg11147471	-0.70	4.95E-07
HMX2	10	124908747	cg03716936	-0.68	4.96E-07
EP400	12	132469937	cg15235987	-0.68	4.96E-07
TBXA2R	19	3607608	cg23846712	-0.68	4.99E-07
MGST2	4	140587147	cg12229172	-0.68	5.02E-07
ANKRD22	10	90611911	cg02538681	-0.68	5.02E-07
SLC22A18;SLC22A18AS	11	2920819	cg16346422	-0.68	5.03E-07
	9	128022358	cg11557901	-0.68	5.04E-07
TGFBRAP1	2	105925965	cg04112866	-0.68	5.08E-07
	7	6770940	cg02173455	0.68	5.08E-07
ELOF1	19	11665102	cg20086579	0.78	5.08E-07
APP	21	27538021	cg14414154	-0.68	5.08E-07
GHRLOS;GHRL	3	10334731	cg04924511	-0.68	5.13E-07
	9	132370351	cg21234265	-0.68	5.13E-07
PRKCZ	1	2082315	cg26930596	-0.68	5.14E-07
CCR1	3	46244099	cg10499974	-0.68	5.14E-07
	1	203297311	cg12801030	0.68	5.15E-07
PEBP4	8	22735111	cg17836177	0.68	5.15E-07
FCGRT	19	50015532	cg09293816	-0.68	5.15E-07
	2	102577876	cg10667895	-0.68	5.21E-07
C5orf32	5	139562873	cg11953913	-0.68	5.24E-07
SNX29	16	12156525	cg01858712	-0.68	5.26E-07
	10	74075783	cg10919111	-0.68	5.27E-07
TFDP1	13	114270794	cg09041183	-0.68	5.27E-07
NACC2	9	138949384	cg14175330	-0.68	5.28E-07
SNHG3-RCC1;RCC1	1	28856281	cg00261690	-0.68	5.29E-07
DERA	12	16135308	cg14754427	-0.68	5.30E-07
TGFBR2	3	30667873	cg07285675	0.68	5.31E-07
	2	175355057	cg10907868	0.68	5.33E-07
SGK1	6	134617250	cg04905719	-0.68	5.33E-07
USP49	6	41840102	cg25367558	-0.68	5.35E-07
	7	99683264	cg06257058	-0.68	5.35E-07
ARHGAP1	11	46709238	cg27652459	-0.68	5.36E-07
9-Sep	17	75315081	cg03221483	-0.68	5.37E-07
	11	69259957	cg09868299	-0.68	5.38E-07
TBL1XR1	3	176775716	cg04911180	0.68	5.41E-07
PLEC1	8	145025610	cg00253228	-0.68	5.41E-07
BTBD12	16	3639839	cg02405193	-0.68	5.42E-07
FKBP5	6	35659141	cg03591753	-0.68	5.43E-07
ANKRD11	16	89461734	cg02226192	-0.68	5.49E-07
TECPR1	7	97875259	cg17540192	-0.68	5.51E-07
	16	3137690	cg00449812	-0.68	5.52E-07
TMC8	17	76130496	cg22563987	0.68	5.52E-07
CAPZB	1	19813311	cg01693305	0.68	5.53E-07
KIF2A	5	61623163	cg26184474	-0.68	5.56E-07
FAM165B	21	35746798	cg15125868	-0.68	5.56E-07
CD3E	11	118175631	cg24612198	0.74	5.57E-07
	17	1104696	cg12747467	0.68	5.57E-07
DOCK5	8	25072319	cg04789529	-0.68	5.60E-07
GSG1	12	13248548	cg08399444	-0.68	5.60E-07
ICAM2	17	62084322	cg12076102	-0.68	5.61E-07
ZFAND2B	2	220074208	cg06753787	-0.68	5.62E-07
COTL1	16	84650330	cg03892543	0.68	5.62E-07
INPP5D	2	233981788	cg14012546	-0.68	5.63E-07
CTBP1	4	1221838	cg26923863	-0.68	5.65E-07
ZNF689	16	30616649	cg07000116	-0.68	5.66E-07
TMCO3	13	114182159	cg19023589	-0.68	5.67E-07
LTA	6	31539973	cg09621572	0.68	5.73E-07
GSN	9	124051703	cg13569051	-0.68	5.73E-07
EFTUD1	15	82469848	cg04093633	-0.67	5.73E-07
VRK2	2	58335008	cg07227049	-0.68	5.77E-07
ADCY3	2	25142016	cg26752663	0.68	5.78E-07
8-Mar	10	45958771	cg26841425	-0.68	5.79E-07
	14	23015657	cg09232358	0.68	5.79E-07
	5	957535	cg21747070	0.68	5.81E-07
HNRNPAB	5	177633449	cg18428006	0.75	5.82E-07
ARHGEF3	3	56789110	cg12835118	-0.70	5.84E-07
C18orf1	18	13641735	cg01022219	-0.68	5.84E-07
	14	75764329	cg16786178	-0.68	5.86E-07
LCK	1	32715483	cg04249754	0.67	5.88E-07
TMEM184A	7	1596136	cg21368161	0.83	5.94E-07
SRGAP3	3	9210116	cg13475822	0.76	5.96E-07
	8	42123158	cg16230352	-0.70	5.96E-07
TTN;MIR548N	2	179396214	cg08736813	-0.67	5.97E-07
KCTD5	16	2740589	cg00268476	-0.68	5.97E-07
DCAF17	2	172338747	cg16350446	-0.67	5.98E-07
ASAP1IT1;ASAP1	8	131308633	cg20612299	-0.68	5.98E-07
	3	195897912	cg10959668	-0.67	6.05E-07
SH2D3C	9	130524573	cg14413165	-0.67	6.08E-07
DAND5	19	13085442	cg07782285	0.67	6.11E-07
PFDN1	5	139641530	cg07875121	-0.67	6.12E-07
	9	97854044	cg13717434	-0.67	6.17E-07
IL27RA	19	14163842	cg14753070	0.67	6.24E-07
	1	78452127	cg25105688	-0.67	6.25E-07
DAAM2	6	39786566	cg14438453	-0.67	6.28E-07
ARL5C	17	37323563	cg12658374	-0.67	6.28E-07
ATP6V0A1	17	40672083	cg15269394	-0.67	6.28E-07
TTC7A	2	47205281	cg25550753	-0.67	6.29E-07
TMEM159;DNAH3	16	21171239	cg05240166	-0.67	6.29E-07
	11	8385767	cg08356637	-0.67	6.30E-07
	11	44578801	cg14780449	-0.67	6.31E-07
FOSL1	11	65668277	cg18818531	0.67	6.33E-07
RBM23	14	23385384	cg04756491	-0.67	6.36E-07
	1	171714300	cg14028598	-0.67	6.40E-07
PDE8B	5	76654783	cg12559197	-0.67	6.40E-07
	12	122444450	cg08059719	0.76	6.40E-07
C10orf105;CDH23	10	73497609	cg19429405	-0.67	6.41E-07
	16	87588559	cg08830502	-0.67	6.41E-07
EIF2C2	8	141588750	cg06895124	-0.67	6.42E-07
	2	365559	cg13467628	-0.67	6.43E-07
PTPRN2	7	158263221	cg04007350	-0.67	6.43E-07
	16	72516874	cg09699830	0.67	6.43E-07
ICAM2	17	62085532	cg04034685	-0.67	6.44E-07
	2	8686087	cg00534022	-0.67	6.45E-07
SMG6	17	2060623	cg23403980	-0.68	6.48E-07
	17	3907470	cg11204139	-0.67	6.49E-07
	2	44314289	cg10107890	-0.67	6.52E-07
IL27	16	28517278	cg17122311	-0.67	6.55E-07
ZGLP1	19	10416150	cg15538607	-0.67	6.55E-07
PNPLA2	11	822397	cg06449094	-0.67	6.56E-07
	2	206525681	cg10552473	0.73	6.57E-07
TERC	3	169483132	cg24333189	0.67	6.57E-07
LHPP	10	126234138	cg00932063	0.70	6.65E-07
DQX1	2	74753759	cg06721411	-0.67	6.68E-07
TTLL4	2	219610103	cg01827633	-0.67	6.69E-07
LYST;MIR1537	1	236016383	cg16962115	-0.67	6.70E-07
ITGB2	21	46341054	cg13315706	0.68	6.72E-07
NARG2	15	60767308	cg22384801	-0.67	6.77E-07
	2	10425661	cg12275370	-0.67	6.80E-07
	12	46778801	cg16788865	-0.67	6.85E-07
KIAA0146	8	48572447	cg08506869	-0.67	6.87E-07
	8	142219965	cg16305292	-0.67	6.88E-07
	15	74215283	cg22242148	-0.75	6.94E-07
C16orf68	16	8738240	cg27050111	-0.67	6.95E-07
C1orf126	1	15466556	cg05338397	0.67	6.97E-07
SCNM1;LYSMD1	1	151137376	cg01966665	-0.67	6.97E-07
COX19	7	1005089	cg16245431	-0.67	6.98E-07
UBE2N	12	93808395	cg07051833	-0.67	6.99E-07
TGFBR2	3	30708746	cg07613391	0.80	7.01E-07
PSMA1	11	14562955	cg26165081	-0.67	7.01E-07
SLC41A1	1	205774639	cg09790270	0.67	7.02E-07
PILRA	7	99971016	cg02192746	-0.67	7.02E-07
	5	1119025	cg18767278	0.67	7.03E-07
FOXO3	6	108883330	cg03278811	-0.67	7.03E-07
ECE1	1	21667630	cg02492946	-0.67	7.05E-07
PIGY	4	89446409	cg03340036	-0.67	7.05E-07
	11	95093809	cg24941342	-0.67	7.05E-07
KIAA1949	6	30647128	cg21719344	0.67	7.06E-07
ARRDC1	9	140502926	cg14135809	-0.67	7.06E-07
PRF1	10	72362674	cg12336290	0.67	7.07E-07
KLHL29	2	23749087	cg21206147	0.67	7.09E-07
ARHGAP26	5	142431272	cg27579771	-0.67	7.09E-07
PPCDC	15	75336436	cg18176723	-0.67	7.09E-07
NFASC	1	204950701	cg04905877	0.67	7.10E-07
IRF8	16	85947219	cg02549595	-0.67	7.14E-07
KIF21B	1	200983313	cg07561747	-0.67	7.15E-07
TMEM109	11	60684332	cg27119919	0.67	7.15E-07
	15	75488313	cg07759162	-0.67	7.15E-07
SLFN13	17	33776345	cg18067859	-0.67	7.15E-07
TCOF1	5	149756966	cg24032269	0.67	7.17E-07
NYNRIN	14	24867491	cg20911718	-0.67	7.18E-07
TNFSF12-TNFSF13;TNFSF13	17	7461556	cg05514680	-0.67	7.18E-07
CCDC57	17	80085082	cg21773646	0.67	7.21E-07
C17orf64	17	58499854	cg17628249	-0.67	7.23E-07
CAMTA1	1	6988185	cg24117315	0.67	7.24E-07
UGT3A1	5	35954233	cg17210837	0.67	7.25E-07
LGALS12	11	63274030	cg12792363	-0.67	7.25E-07
TK1	17	76170799	cg20740903	-0.67	7.25E-07
KIAA0319L	1	35972127	cg10959672	0.74	7.26E-07
	7	101361395	cg08132858	-0.69	7.26E-07
MAD2L1BP	6	43603252	cg05792494	0.67	7.37E-07
GNAS	20	57486076	cg26452915	-0.67	7.37E-07
LTBP1	2	33359281	cg15135286	-0.67	7.39E-07
TBC1D1	4	38073835	cg00812557	-0.67	7.40E-07
ARMC10;FBXL13	7	102714871	cg22799850	-0.67	7.42E-07
MCL1	1	150547677	cg26118326	0.67	7.43E-07
CDCP1	3	45175421	cg09220326	-0.67	7.43E-07
DEDD2	19	42704706	cg13790259	0.67	7.43E-07
IL1RAP	3	190251464	cg16588163	-0.67	7.44E-07
CLDN1	3	190037695	cg03601836	0.67	7.49E-07
STARD9	15	42876795	cg05573378	-0.67	7.50E-07
HMHA1	19	1079617	cg16239536	0.79	7.50E-07
C2orf85	2	242810917	cg00669330	0.75	7.52E-07
ST3GAL3	1	44300942	cg09989037	-0.67	7.54E-07
DHX16	6	30624520	cg27516100	-0.71	7.54E-07
INPP5F	10	121577971	cg11613559	-0.67	7.54E-07
	1	228974133	cg00058291	-0.67	7.59E-07
ACTR3C	7	149999961	cg20927119	-0.67	7.60E-07
IQGAP2	5	75975285	cg06758539	-0.67	7.61E-07
TNFRSF1B	1	12233852	cg20136855	0.67	7.62E-07
	5	10502512	cg17390918	-0.67	7.62E-07
	19	42782524	cg19577671	-0.67	7.62E-07
CTSZ	20	57583076	cg18245281	-0.73	7.62E-07
HEATR6	17	58155376	cg01248878	-0.67	7.64E-07
TC2N	14	92301922	cg19873923	0.67	7.67E-07
IL24	1	207070825	cg16417028	0.67	7.68E-07
HCCA2	11	1750738	cg07715909	0.67	7.68E-07
CCDC97	19	41829042	cg03313447	-0.67	7.71E-07
	12	123604434	cg07899411	0.67	7.74E-07
FSD1	19	4303957	cg26925688	0.79	7.74E-07
LRRC15	3	194089473	cg14180696	0.67	7.75E-07
NADK	1	1710663	cg02297801	-0.74	7.77E-07
NCK1	3	136649333	cg00382999	-0.67	7.79E-07
FERMT3	11	63973006	cg14654385	-0.67	7.79E-07
C10orf26	10	104542002	cg19730379	-0.67	7.81E-07
ZMYM4	1	35836009	cg21199093	-0.67	7.85E-07
	6	13295561	cg26514623	-0.67	7.85E-07
STAR	8	38009476	cg23494863	-0.67	7.89E-07
FOXP1	3	71629054	cg02520804	-0.67	7.90E-07
SET	9	131450747	cg13827677	0.74	7.90E-07
CETP	16	56995840	cg12564453	-0.78	7.92E-07
TUSC2	3	50363059	cg15275312	-0.67	7.97E-07
CROCC	1	17293971	cg06911110	-0.67	8.01E-07
CXCR4	2	136872067	cg23374992	-0.67	8.02E-07
PNKD	2	219187432	cg15100426	-0.67	8.02E-07
N4BP1	16	48589954	cg01701649	-0.67	8.03E-07
LCK	1	32731477	cg16348358	-0.67	8.05E-07
GIMAP4	7	150264311	cg13662290	0.79	8.05E-07
	11	8385712	cg12165551	-0.67	8.07E-07
RAI1	17	17589471	cg23051272	-0.77	8.09E-07
GP9	3	128779601	cg07280097	-0.67	8.10E-07
ACVR1	2	158694670	cg16682903	-0.67	8.16E-07
	11	108371700	cg15672653	0.67	8.16E-07
CMIP	16	81616874	cg06823060	-0.67	8.16E-07
	17	80181015	cg17846016	-0.67	8.18E-07
SYNE1	6	152639548	cg14685356	-0.68	8.19E-07
	19	2266542	cg02856688	-0.67	8.21E-07
LFNG	7	2563670	cg20297638	-0.67	8.23E-07
DAB2	5	39413038	cg25105652	-0.67	8.25E-07
	11	64531743	cg01911077	0.79	8.27E-07
DENND2D	1	111743537	cg23631538	0.67	8.31E-07
LOC283050	10	80824237	cg07128021	0.67	8.35E-07
FOXN3	14	89804447	cg18657988	-0.67	8.38E-07
MAFG	17	79882042	cg07824483	-0.67	8.38E-07
CTDSPL	3	37904293	cg12919119	-0.66	8.42E-07
GSTA4	6	52858998	cg15925365	-0.66	8.42E-07
IRAK3	12	66635398	cg12866960	-0.66	8.42E-07
CLDN1	3	190024765	cg10475153	0.76	8.46E-07
FCHSD2	11	72662461	cg24496021	-0.66	8.46E-07
MRPS23	17	55928753	cg23924737	-0.69	8.52E-07
MACROD2	20	16030674	cg08559712	0.67	8.54E-07
MOBKL2A	19	2095364	cg06896207	0.66	8.55E-07
	1	9473751	cg12547807	0.67	8.60E-07
LCK	1	32739752	cg10250177	0.80	8.61E-07
TRIM39	6	30297382	cg17080697	-0.66	8.62E-07
	11	76340765	cg20430631	-0.76	8.64E-07
HDAC4	2	240259213	cg14615927	-0.66	8.67E-07
ARHGAP26	5	142243769	cg22188603	0.67	8.68E-07
RIOK1	6	7403054	cg10471548	-0.66	8.68E-07
PET117	20	18117663	cg09042678	-0.66	8.69E-07
ASGR1	17	7083015	cg14018648	-0.67	8.71E-07
RFTN2	2	198436483	cg01766396	-0.66	8.74E-07
	1	28184973	cg06875162	-0.66	8.75E-07
INPP4A	2	99062999	cg16469046	0.95	8.75E-07
TUBB	6	30690213	cg06005318	0.66	8.77E-07
NWD1	19	16830749	cg19344626	-0.67	8.78E-07
MAML3	4	141014313	cg12308346	-0.66	8.79E-07
	10	101297508	cg13424029	-0.82	8.79E-07
	10	69611755	cg04100124	-0.66	8.80E-07
	3	128323079	cg06806891	-0.66	8.81E-07
FBXL18	7	5523691	cg11554295	-0.66	8.81E-07
	17	49008322	cg05916684	-0.66	8.83E-07
LZTS2	10	102760724	cg19499884	-0.66	8.86E-07
FAM169A	5	74162924	cg04654716	-0.66	8.91E-07
BMPR1A	10	88632654	cg26381210	-0.66	8.94E-07
MLLT3	9	20512334	cg14387452	-0.66	8.95E-07
SFPQ	1	35656325	cg20797674	0.66	8.97E-07
	12	89728752	cg02806156	-0.66	8.97E-07
SAMD13	1	84766821	cg19869443	-0.79	8.98E-07
MMP19	12	56236845	cg17865265	-0.66	9.00E-07
	3	196352027	cg25771026	-0.66	9.02E-07
MAD1L1	7	1915363	cg12376829	-0.66	9.10E-07
LOC284837	21	45232232	cg00546897	-0.66	9.10E-07
	2	38043481	cg26750893	-0.66	9.14E-07
GMDS	6	1635640	cg19295314	-0.66	9.18E-07
ABR	17	998504	cg20497635	-0.66	9.18E-07
	20	35584019	cg05971521	0.82	9.19E-07
CDK6	7	92353454	cg08300570	-0.66	9.20E-07
C18orf1	18	13259088	cg21683390	-0.66	9.20E-07
PSRC1	1	109823096	cg22694271	-0.66	9.21E-07
	21	34773372	cg06287548	-0.66	9.22E-07
NDUFS2	1	161171469	cg08850169	-0.66	9.25E-07
CCND3	6	41998500	cg14029001	-0.66	9.27E-07
ARID3A	19	935259	cg25298189	-0.66	9.31E-07
CBS	21	44473496	cg07211972	-0.66	9.32E-07
	14	99502466	cg18091385	-0.66	9.34E-07
RPTOR	17	78694592	cg26733897	0.66	9.37E-07
MOBKL2A	19	2073190	cg20152841	-0.66	9.42E-07
KY	3	134326341	cg22074114	-0.66	9.44E-07
	3	159646501	cg00975624	-0.66	9.46E-07
MEF2D	1	156466088	cg17479280	0.66	9.48E-07
EMILIN1	2	27301369	cg14021880	-0.66	9.49E-07
	11	331092	cg14957089	0.66	9.58E-07
RCOR1	14	103112066	cg16441068	-0.66	9.60E-07
MIR181C;MIR181D	19	13984313	cg06855983	-0.66	9.61E-07
TOMM70A	3	100116021	cg04244170	-0.66	9.63E-07
PLAUR	19	44170526	cg27340480	-0.66	9.63E-07
	9	93953608	cg01715248	-0.66	9.65E-07
CD34	1	208081541	cg21697512	-0.66	9.67E-07
S100A2	1	153536278	cg07353685	-0.66	9.68E-07
PRDM16	1	3100956	cg23689722	-0.66	9.70E-07
MKNK2	19	2041905	cg22580935	0.66	9.72E-07
TCF7	5	133451383	cg25947408	0.72	9.76E-07
SLC20A2	8	42356731	cg22855020	-0.67	9.78E-07
ATP1A1	1	116917619	cg04403423	0.66	9.80E-07
SFI1	22	32007224	cg08305533	-0.66	9.82E-07
PTPRN2	7	157462914	cg02855778	0.66	9.84E-07
	5	141228416	cg23044186	-0.73	9.85E-07
SLC12A9	7	100461644	cg26426488	-0.66	9.87E-07
SAMD4A	14	55249770	cg14187687	-0.66	9.88E-07
PLEKHF1	19	30157918	cg05897963	0.66	9.94E-07
	17	80346912	cg01329756	-0.66	9.96E-07
PIK3R2	19	18280669	cg11953794	-0.66	9.97E-07
ST6GALNAC2	17	74565795	cg20503109	-0.66	1.00E-06
C3orf59	3	192576964	cg10755723	0.66	1.01E-06
VCL	10	75772918	cg07734159	-0.66	1.01E-06
KCNE3	11	74178795	cg11775521	-0.66	1.01E-06
	14	22265369	cg23167606	0.66	1.01E-06
	17	42406184	cg02618071	-0.66	1.01E-06
LOC100130933;RECQL5	17	73642080	cg11619216	-0.70	1.01E-06
PRF1	10	72362618	cg19880751	0.66	1.02E-06
MBD6	12	57923710	cg04036049	-0.66	1.02E-06
C2orf68	2	85832389	cg03682581	-0.66	1.03E-06
IQCE	7	2653955	cg19869035	-0.66	1.03E-06
NCOR2	12	125003218	cg22820108	-0.66	1.03E-06
FAM129A	1	184944785	cg12141056	0.82	1.04E-06
KIF21B	1	200994098	cg15288326	-0.66	1.04E-06
TTYH3	7	2681436	cg17550566	-0.66	1.04E-06
SQLE	8	126011784	cg09984392	-0.66	1.04E-06
FXYD2	11	117695591	cg01142676	-0.66	1.04E-06
SORL1	11	121466629	cg17510957	-0.66	1.04E-06
MBNL2	13	98019621	cg24714606	-0.66	1.04E-06
ANKRD11	16	89487322	cg09971549	0.66	1.04E-06
TAF4	20	60590872	cg01521397	-0.66	1.04E-06
DHX16	6	30624502	cg21513254	-0.66	1.05E-06
APBA1	9	72078829	cg14397918	-0.66	1.06E-06
FAM180B	11	47608722	cg00005619	-0.66	1.06E-06
MEFV	16	3306685	cg05554494	-0.66	1.06E-06
ZCCHC14	16	87441441	cg06545761	-0.66	1.06E-06
S100P	4	6695614	cg26233331	-0.66	1.07E-06
NCKAP1L	12	54920931	cg21072795	-0.66	1.07E-06
	22	29225779	cg23772226	-0.66	1.07E-06
NEK7	1	198136518	cg09372617	0.66	1.08E-06
	2	208101334	cg02796279	-0.66	1.08E-06
GRPEL2	5	148728200	cg07598021	0.66	1.08E-06
HLA-E	6	30459867	cg17615629	0.66	1.08E-06
CACNA1C	12	2452955	cg13371705	-0.66	1.08E-06
RAPGEF3	12	48147034	cg23815853	-0.66	1.08E-06
	12	132303685	cg07920381	-0.66	1.08E-06
FXYD1	19	35630279	cg18503912	-0.66	1.08E-06
MTF1	1	38310056	cg13567986	-0.66	1.09E-06
RASSF5	1	206729099	cg02035751	0.66	1.09E-06
BARD1	2	215675637	cg24607575	-0.66	1.09E-06
	3	134047274	cg24686551	-0.66	1.09E-06
SBF1	22	50892951	cg05617650	-0.66	1.09E-06
CHRM3	1	239979505	cg08622198	-0.66	1.10E-06
ARID5A	2	97204931	cg13112407	0.66	1.10E-06
CDYL	6	4890278	cg07599389	-0.66	1.10E-06
LTA	6	31539986	cg14437551	0.66	1.10E-06
CHD2	15	93450671	cg08899105	0.66	1.10E-06
	1	235011814	cg08231648	-0.66	1.11E-06
FUT4	11	94278581	cg07235053	-0.74	1.11E-06
ZNF335	20	44597685	cg13733708	-0.66	1.11E-06
FGGY	1	60158474	cg19746186	-0.66	1.13E-06
ECE1	1	21620812	cg07996532	0.67	1.14E-06
C4orf32	4	113069076	cg09451574	-0.83	1.14E-06
DOCK2;FAM196B	5	169302816	cg27591502	-0.66	1.14E-06
SLC38A2	12	46762708	cg09050775	0.68	1.14E-06
PITPNM2	12	123503709	cg24967811	-0.66	1.14E-06
CD244	1	160833560	cg11939496	-0.66	1.15E-06
PRDM1	6	106546704	cg17521665	0.66	1.15E-06
	12	76363767	cg26165660	-0.66	1.15E-06
ICAM2	17	62084359	cg23556715	-0.66	1.15E-06
LCLAT1	2	30834674	cg10991454	-0.66	1.16E-06
AVPI1	10	99443455	cg08181251	-0.66	1.16E-06
ENDOD1	11	94841384	cg26402417	-0.66	1.16E-06
AVIL	12	58210661	cg04046364	-0.66	1.16E-06
C7orf41	7	30176168	cg00311035	-0.66	1.17E-06
KCNQ1	11	2554801	cg04608933	-0.71	1.17E-06
SLFN12L	17	33817217	cg03677056	-0.66	1.17E-06
C14orf109	14	93652954	cg01655008	-0.66	1.18E-06
MCM2	3	127327369	cg12678686	-0.66	1.19E-06
PRKAR1B	7	630823	cg00541718	-0.65	1.19E-06
BCL7A	12	122467179	cg23474890	0.67	1.19E-06
	11	110297121	cg24504014	-0.66	1.20E-06
GJB6	13	20796216	cg03568673	-0.66	1.20E-06
ZMYND8;LOC100131496	20	45947226	cg09046309	-0.65	1.20E-06
S100A11	1	152008083	cg12280317	0.66	1.21E-06
HDAC9	7	18535232	cg08146609	-0.65	1.21E-06
SPIN1	9	91091556	cg13554018	0.83	1.21E-06
MS4A3	11	59824116	cg26981076	-0.65	1.21E-06
C17orf64	17	58499720	cg21122199	-0.65	1.21E-06
LIN54	4	83930905	cg11193767	-0.65	1.22E-06
DAPK2	15	64263738	cg02919090	0.65	1.22E-06
C16orf70	16	67181466	cg06352352	-0.66	1.22E-06
IRF8	16	85936666	cg16705546	0.67	1.22E-06
AATK	17	79129078	cg13618516	-0.66	1.22E-06
ILF3	19	10773698	cg05343021	0.77	1.22E-06
ZEB2	2	145278808	cg17594003	-0.65	1.23E-06
LOC285954	7	41772439	cg22138096	-0.65	1.23E-06
	7	158819531	cg17267737	0.66	1.23E-06
	14	75716369	cg01013171	0.65	1.23E-06
CLUAP1	16	3559687	cg00547530	0.66	1.23E-06
CYTH4	22	37678791	cg20066188	0.65	1.23E-06
	3	187686918	cg00446046	-0.65	1.24E-06
	9	139592589	cg13565499	-0.65	1.24E-06
	10	101297605	cg15903032	-0.65	1.24E-06
PRKCH	14	61873622	cg09254210	0.65	1.24E-06
ITM2C	2	231735037	cg14649507	-0.70	1.25E-06
VKORC1L1	7	65419248	cg21104363	-0.65	1.25E-06
MYOM2	8	2039444	cg01439248	0.67	1.25E-06
PCNXL3	11	65384321	cg22712403	0.65	1.25E-06
LRP5	11	68084453	cg12016746	-0.65	1.25E-06
POLR3GL	1	145457621	cg24694018	-0.65	1.26E-06
	9	137118148	cg21243944	-0.65	1.26E-06
	16	47048265	cg04540493	-0.65	1.26E-06
NR1I2	3	119499190	cg02863947	-0.65	1.27E-06
C7orf31	7	25174492	cg23302989	-0.65	1.27E-06
SND1	7	127423253	cg22539431	-0.65	1.27E-06
CD7	17	80275530	cg11294761	0.65	1.27E-06
C1orf77;S100A13	1	153607701	cg22706106	0.65	1.28E-06
BRE	2	28497669	cg05057534	-0.65	1.28E-06
AHCYL2	7	128899554	cg03822873	-0.65	1.28E-06
HTRA4	8	38831598	cg18990313	-0.68	1.28E-06
	11	63687247	cg04942251	-0.65	1.28E-06
	8	103140765	cg05976283	-0.65	1.29E-06
MMS19	10	99223744	cg12182708	-0.65	1.29E-06
GNG7	19	2607726	cg17617491	0.66	1.29E-06
	3	195897904	cg06305891	-0.65	1.30E-06
	1	31956405	cg24401262	-0.65	1.31E-06
DPH5	1	101488098	cg04205769	-0.65	1.31E-06
DHX16	6	30624467	cg09379497	-0.65	1.31E-06
NDRG2	14	21491469	cg23288563	-0.65	1.31E-06
	16	85607651	cg02143404	-0.65	1.31E-06
	6	74276973	cg04958236	-0.65	1.32E-06
	8	61910949	cg12171761	0.70	1.32E-06
	11	68722738	cg26335578	-0.65	1.32E-06
NAPSA	19	50869138	cg25286393	0.65	1.32E-06
C20orf196	20	5844315	cg18651578	-0.65	1.32E-06
BRD2	6	32935236	cg08491668	0.65	1.33E-06
	11	35133274	cg15481493	-0.65	1.33E-06
	12	77092891	cg27012421	0.65	1.33E-06
TGFBR3	1	92270513	cg13178170	0.81	1.34E-06
ADCY3	2	25142117	cg16888658	0.65	1.34E-06
	2	95740362	cg07106169	0.65	1.35E-06
EPHB3	3	184297522	cg27214730	-0.65	1.35E-06
	4	123704747	cg16411668	-0.65	1.35E-06
MTHFD1L	6	151258520	cg15044453	-0.65	1.35E-06
C21orf84	21	44898123	cg16334524	-0.65	1.35E-06
C22orf43	22	23974422	cg16686900	0.69	1.35E-06
	1	42420460	cg19362478	-0.65	1.36E-06
KDM6B	17	7742971	cg01046511	-0.65	1.36E-06
PARVG	22	44575455	cg26861460	-0.65	1.36E-06
	1	8212843	cg05270224	0.65	1.37E-06
RASA3	13	114829496	cg10800346	-0.65	1.37E-06
ZNF710	15	90548037	cg16558770	-0.65	1.37E-06
SIRPA	20	1878646	cg14613594	-0.65	1.37E-06
	2	232546142	cg27227507	-0.65	1.38E-06
PLCG1	20	39769764	cg24961795	0.65	1.38E-06
B4GALT3	1	161146073	cg15128876	0.67	1.39E-06
MAPKAPK2	1	206876996	cg24141516	0.65	1.39E-06
	2	30633168	cg19791637	0.69	1.39E-06
	3	43289436	cg09417547	-0.65	1.40E-06
	3	108581785	cg06103086	0.65	1.40E-06
	14	77507534	cg08314457	0.65	1.40E-06
CDR2	16	22358051	cg07340241	-0.65	1.40E-06
[truncated: 367,852 more rows]
