# Supplementary material for: Genome-Wide DNA Methylation Profiles Reveal Common Epigenetic Patterns of Interferon-Related Genes in Multiple Autoimmune Diseases
Source: Front Genet. 2019 Apr 5;10:223. doi: 10.3389/fgene.2019.00223 (PMC6459983; doi:10.3389/fgene.2019.00223)
Supplement: Supplementary file 3 [file Data_Sheet_2.CSV]

Supplementary Table 6. Pooled methylation difference between GD/SSc patients and control individuals for each methylation site in CD8+ T cells through meta-analysis
Gene	Chr	Position	Cgname	Standardized mean difference	P-value
RAPSN	11	47471339	cg13047308	-1.15	1.03E-08
TTC39C	18	21572748	cg17205313	1.12	2.44E-08
	17	48857353	cg15046489	1.09	4.18E-08
	7	142494244	cg16767506	1.07	7.69E-08
RCAN3	1	24861818	cg01519464	1.07	8.14E-08
	14	69281297	cg04718050	1.07	8.57E-08
PIK3R6	17	8762014	cg00409104	-1.05	1.25E-07
	1	203002593	cg20414082	1.05	1.34E-07
FAM129A	1	184944785	cg12141056	1.05	1.39E-07
KIAA1257	3	128710390	cg25752703	-1.04	1.52E-07
TRIM27	6	28887836	cg05216056	-1.04	1.59E-07
SYTL2	11	85460604	cg11691844	-1.04	1.73E-07
EIF4E3	3	71779016	cg22888463	1.04	1.85E-07
ERGIC1	5	172280684	cg07496207	-1.03	1.88E-07
	7	142494213	cg13264840	1.03	2.03E-07
PTDSS1	8	97296348	cg22062539	1.03	2.03E-07
CD247	1	167486978	cg14278300	1.03	2.07E-07
PDCD1	2	242799553	cg10994870	1.03	2.18E-07
	11	75943228	cg24520862	1.02	2.31E-07
	10	90031426	cg09221159	1.02	2.38E-07
PPP1R3E	14	23772616	cg23620184	1.02	2.67E-07
RAD51L1	14	68749962	cg18825221	1.02	2.81E-07
GRHL3	1	24648203	cg06376426	1.02	2.87E-07
	11	94988642	cg20062681	-1.01	3.30E-07
METTL9;IGSF6	16	21658497	cg06257110	1.01	3.44E-07
	7	44906917	cg19663284	1.01	3.44E-07
MGEA5	10	103574626	cg02505177	1.01	3.45E-07
ITGB2	21	46332181	cg24815934	1.01	3.49E-07
FLJ45079	17	75880542	cg04837616	-1.01	3.56E-07
ITPRIPL2	16	19127172	cg18596043	1.01	3.58E-07
ERI1	8	8863572	cg24386894	-1.01	3.64E-07
LIME1	20	62367998	cg14396214	1.00	3.65E-07
TTC39C	18	21572634	cg05401069	1.00	3.76E-07
MAFK	7	1575621	cg10389644	-1.00	3.91E-07
RCAN3	1	24861604	cg20146241	1.04	3.91E-07
VANGL1	1	116191657	cg25773695	1.00	4.09E-07
AIM1	6	106988121	cg02331198	-1.00	4.24E-07
ANKFY1	17	4079652	cg00277591	1.00	4.31E-07
ITGB7	12	53599806	cg26689077	1.00	4.34E-07
DOCK5	8	25045589	cg24805985	1.00	4.41E-07
	1	172608644	cg17756730	1.00	4.43E-07
CDKAL1	6	20689061	cg20488123	1.00	4.56E-07
TMC8	17	76130305	cg18437480	1.00	4.58E-07
GATA3	10	8103415	cg25630514	1.00	4.63E-07
PRF1	10	72362694	cg23059461	1.00	4.74E-07
ADORA2A	22	24823389	cg01373166	0.99	4.87E-07
SMARCA4	19	11074428	cg22898082	0.99	5.04E-07
SMARCA4	19	11074303	cg08315613	0.99	5.06E-07
ZDHHC14	6	158066900	cg23206115	-0.99	5.07E-07
CDC25B	20	3778655	cg14165142	0.99	5.08E-07
SLC35E3	12	69143431	cg25194194	-0.99	5.17E-07
	11	123351497	cg05868564	-0.99	5.22E-07
TTC39C	18	21572656	cg18719665	0.99	5.22E-07
	15	69760994	cg18477949	0.99	5.53E-07
FARS2	6	5282702	cg26704043	-0.99	5.54E-07
CMIP	16	81491312	cg06627532	-0.99	5.69E-07
IKZF3	17	37956902	cg08441850	0.99	5.85E-07
AGTRAP	1	11795897	cg08425760	-0.99	5.86E-07
SUMO3	21	46235052	cg10871721	-0.99	5.92E-07
IQSEC1	3	13005914	cg13071069	-0.98	5.95E-07
IL2RB	22	37546220	cg21307484	0.98	5.99E-07
	7	41919892	cg02420480	-0.98	6.13E-07
GRK6	5	176859356	cg00636527	0.98	6.22E-07
VOPP1	7	55637719	cg21959598	0.98	6.31E-07
TTC39C	18	21656374	cg25952192	0.98	6.32E-07
	8	26276541	cg22022716	-0.98	6.45E-07
LY9	1	160765919	cg18865207	0.98	6.46E-07
PITPNC1	17	65471461	cg15756507	0.98	6.46E-07
PTPN7	1	202123442	cg17932662	-0.98	6.66E-07
GIMAP7	7	150216489	cg03800150	0.98	6.68E-07
LY9	1	160765805	cg18920397	0.98	6.73E-07
ETV3	1	157103641	cg16374333	0.98	7.03E-07
SH3TC1	4	8230689	cg07248017	0.98	7.11E-07
	14	91695017	cg13152690	0.98	7.15E-07
LCK	1	32717002	cg17078393	0.98	7.32E-07
NR1H3	11	47276469	cg24909660	-0.98	7.34E-07
NFE2	12	54688344	cg23384027	-0.98	7.36E-07
	11	331179	cg04537282	0.98	7.41E-07
IFNGR2	21	34774164	cg08173915	-0.97	7.68E-07
CUX1	7	101465705	cg14519777	-0.97	7.79E-07
SORL1	11	121349740	cg01657758	-0.97	7.97E-07
	6	170525514	cg01345395	0.97	8.06E-07
	17	80200974	cg00660167	-0.97	8.11E-07
MBP	18	74726002	cg06773488	-0.97	8.25E-07
LCK	1	32715428	cg07571745	0.97	8.33E-07
PRF1	10	72362730	cg12433559	0.97	8.36E-07
ANKRD11	16	89461734	cg02226192	-0.97	8.38E-07
	13	41860793	cg09909069	0.97	8.40E-07
ZAP70	2	98329337	cg25095518	0.97	8.49E-07
LOC647979	20	34639686	cg08587504	-0.98	8.72E-07
RPS6KA2	6	166825479	cg06491415	0.97	8.74E-07
	2	26224428	cg07052737	-0.97	8.84E-07
	16	79306292	cg27027055	0.97	8.91E-07
PTPRCAP	11	67205195	cg20792833	0.97	9.30E-07
TRIM27	6	28875354	cg11389756	-0.97	9.47E-07
SCRIB;MIR937	8	144896183	cg02850815	-0.97	9.48E-07
PVT1	8	128994030	cg20516032	0.96	9.77E-07
FAM125B	9	129184186	cg13618969	-0.96	9.93E-07
LIME1	20	62368256	cg12413156	0.96	9.97E-07
SFRS16	19	45567180	cg26985354	-0.96	1.00E-06
	7	38316654	cg26576544	0.96	1.04E-06
	1	39301897	cg04094548	-0.96	1.04E-06
AIF1	6	31582837	cg24211388	-0.96	1.04E-06
FAM49B	8	130898833	cg19123356	0.96	1.05E-06
UCP2	11	73692155	cg25429672	0.96	1.06E-06
SLC12A4	16	68000763	cg09086087	-0.96	1.09E-06
TOX	8	60020513	cg06779553	0.96	1.09E-06
8-Mar	10	45958759	cg06303635	-0.96	1.13E-06
PRKD2	19	47214580	cg25463963	-0.96	1.14E-06
ABR	17	998711	cg02135245	-0.96	1.19E-06
TRIM2	4	154126481	cg02832697	0.96	1.22E-06
	2	58797233	cg10416784	0.96	1.23E-06
VPS28	8	145651369	cg04943741	-0.97	1.23E-06
DNM3	1	172239092	cg17591816	-0.95	1.24E-06
	2	10176748	cg17214023	-0.95	1.24E-06
NCOR2	12	125020192	cg25449924	-0.95	1.25E-06
FASLG	1	172628020	cg10161121	0.95	1.28E-06
CPD	17	28705245	cg07156669	0.95	1.30E-06
C21orf125	21	44869762	cg01820192	0.95	1.31E-06
ROGDI	16	4851344	cg02411995	-0.95	1.31E-06
GIMAP1	7	150413164	cg24116513	0.95	1.31E-06
ACSF2	17	48502312	cg03919657	-0.95	1.32E-06
PDCD1	2	242799562	cg03903296	0.95	1.32E-06
	12	112200694	cg18714086	0.95	1.33E-06
ATXN7L1	7	105489998	cg15549637	0.95	1.33E-06
LRRC8D	1	90288099	cg06983052	-0.95	1.34E-06
TC2N	14	92334029	cg08796342	0.95	1.34E-06
MAP1S	19	17829496	cg22850451	-0.95	1.34E-06
TTC39C	18	21572622	cg12639429	0.95	1.37E-06
RILP	17	1553453	cg08625564	-0.95	1.38E-06
	17	74978687	cg03728799	0.95	1.39E-06
C19orf28	19	3553032	cg19584038	-0.95	1.40E-06
IRF1	5	131823451	cg15375424	0.95	1.40E-06
	8	20293200	cg05690685	0.95	1.41E-06
MIR143;LOC728264	5	148808456	cg16684117	-0.95	1.43E-06
DLC1	8	13078829	cg13007701	-0.95	1.43E-06
FAM173A	16	771714	cg09830866	0.95	1.45E-06
UBASH3A	21	43823835	cg10690747	0.95	1.45E-06
CEACAM18	19	51984816	cg03110722	0.95	1.45E-06
	12	89619329	cg06655216	0.95	1.47E-06
CD83	6	14136628	cg25025545	-0.95	1.47E-06
HLA-E	6	30460548	cg09569347	0.95	1.47E-06
ACTB	7	5567862	cg01741041	0.95	1.48E-06
MGRN1	16	4729905	cg27436118	-0.95	1.49E-06
MPP7	10	28570835	cg11952493	-0.94	1.49E-06
	1	23918838	cg26256901	0.95	1.51E-06
ALDH4A1	1	19218007	cg26933869	-0.95	1.52E-06
POLQ	3	121151186	cg14535274	0.95	1.52E-06
THYN1	11	134120785	cg13255542	-0.95	1.52E-06
NT5C2	10	104954103	cg16396933	-0.94	1.55E-06
HIVEP3	1	41981735	cg09160123	-0.94	1.55E-06
AGPAT3	21	45391366	cg06230805	-0.94	1.55E-06
F12	5	176836695	cg06625767	-0.94	1.56E-06
PNPLA2	11	822402	cg06072036	-0.94	1.58E-06
	8	103548145	cg20611272	0.94	1.60E-06
RREB1	6	7111068	cg00421164	-0.94	1.60E-06
	5	133436368	cg06851151	0.94	1.61E-06
ROPN1L	5	10445523	cg11080651	-0.99	1.61E-06
MTF1	1	38310056	cg13567986	-0.94	1.65E-06
ADAP1	7	968194	cg00904258	-0.94	1.68E-06
	14	22974951	cg02315513	0.94	1.68E-06
HIVEP3	1	42380309	cg11735008	0.98	1.70E-06
C3orf27	3	128291538	cg24720038	0.94	1.71E-06
SCARF1	17	1549434	cg11998307	-0.94	1.71E-06
PA2G4;ERBB3	12	56497073	cg10056728	0.94	1.74E-06
PITPNM2	12	123560479	cg05132828	0.94	1.75E-06
ABLIM1	10	116301354	cg17056676	0.94	1.75E-06
SAMD3	6	130544832	cg16493584	0.94	1.75E-06
LBH	2	30457110	cg17250262	0.94	1.76E-06
GIMAP7	7	150217030	cg09132388	0.94	1.76E-06
MOSPD3	7	100208533	cg17014186	0.94	1.78E-06
FAM53B	10	126366131	cg19975346	-0.94	1.79E-06
KDR	4	55992689	cg00531748	-0.94	1.79E-06
LTB4R2;CIDEB	14	24777708	cg16045731	-0.94	1.79E-06
BRE	2	28497669	cg05057534	-0.94	1.79E-06
PDZD8	10	119131167	cg03750061	-0.94	1.80E-06
MPG	16	125896	cg01422009	-0.94	1.80E-06
	2	190126396	cg01080713	0.94	1.80E-06
	2	70268913	cg04871472	-0.94	1.81E-06
	14	95991371	cg23661721	-0.94	1.81E-06
LCK	1	32716212	cg01525376	0.94	1.83E-06
AHCYL1	1	110526158	cg19595244	-0.94	1.84E-06
	22	50984368	cg18770635	-0.94	1.85E-06
GALK2	15	49462125	cg25860737	0.94	1.85E-06
MIR298;MIR296	20	57393844	cg11954355	0.94	1.85E-06
DNTT	10	98064175	cg20728490	0.94	1.86E-06
AAK1	2	69793701	cg17101703	1.00	1.87E-06
SPATA13	13	24825973	cg09088496	0.94	1.88E-06
EPC1	10	32621403	cg07092111	0.93	1.89E-06
PIK3CG	7	106511741	cg00661777	0.94	1.89E-06
PNPLA2	11	822397	cg06449094	-0.96	1.90E-06
LCK	1	32716051	cg14843030	0.94	1.91E-06
USP25	21	17106209	cg03562367	0.94	1.91E-06
ZBTB16	11	114043903	cg07631435	0.93	1.91E-06
SLC9A3R2	16	2083128	cg05251269	-0.93	1.92E-06
KIF21B	1	200983238	cg18535415	-0.93	1.94E-06
DENND2D	1	111742515	cg26518580	0.93	1.94E-06
TBC1D1	4	37891376	cg04710179	-0.98	1.95E-06
HLA-E	6	30459512	cg21366673	0.93	1.97E-06
UBAC2	13	99867950	cg21876656	0.93	1.98E-06
TRIM24	7	138144067	cg13935558	-0.93	2.00E-06
C11orf34	11	112126170	cg15818008	-0.93	2.00E-06
	16	85577847	cg07298177	-0.93	2.00E-06
LGALS12	11	63274030	cg12792363	-0.93	2.01E-06
EVL	14	100532036	cg17813891	0.93	2.02E-06
	11	12306515	cg07702424	-0.93	2.02E-06
	7	4717725	cg06001419	-0.93	2.02E-06
ZFP36L1	14	69256677	cg01424562	0.93	2.05E-06
PTCRA	6	42883624	cg01928820	0.93	2.06E-06
DENND2D	1	111743411	cg19268695	0.93	2.07E-06
FOXJ1	17	74138396	cg16861241	-0.93	2.08E-06
RXRA	9	137252116	cg02127980	-0.93	2.10E-06
IFFO1	12	6659520	cg13549277	-0.93	2.12E-06
BANP	16	88091305	cg08460198	-0.93	2.14E-06
KLF2	19	16437362	cg18473733	0.93	2.15E-06
SBNO2	19	1155030	cg19649900	-0.93	2.15E-06
TBC1D1	4	38138950	cg08462501	-0.93	2.16E-06
TNFRSF10D	8	23018464	cg14918744	0.93	2.17E-06
	10	85951128	cg15227994	0.93	2.18E-06
TARM1	19	54584636	cg25930786	-0.93	2.19E-06
LAPTM5	1	31217240	cg19510565	0.93	2.19E-06
SBNO2	19	1155184	cg10819238	-0.93	2.20E-06
TSHR	14	81426015	cg18625627	0.93	2.21E-06
MTMR9L	1	32708250	cg14167389	-0.93	2.22E-06
HLA-E	6	30460576	cg13036546	0.93	2.24E-06
CREBBP	16	3907755	cg27035480	-0.93	2.26E-06
ERG	21	39871301	cg17228105	-0.93	2.26E-06
RPN1	3	128370463	cg12405599	-0.93	2.27E-06
CYB561	17	61525112	cg07695566	-0.93	2.29E-06
CDKN2AIP	4	184368864	cg18827396	0.93	2.30E-06
KCNAB2	1	6101339	cg02448796	-0.93	2.30E-06
	19	42897238	cg16655795	-0.93	2.31E-06
	10	8373450	cg17505469	0.93	2.32E-06
DDX17	22	38890734	cg10546888	0.93	2.32E-06
HLA-E	6	30459595	cg27486585	0.93	2.32E-06
CHI3L2	1	111768837	cg03916225	0.93	2.32E-06
	6	143837891	cg00639635	-0.93	2.34E-06
LOC100129637	16	87737091	cg07041681	-0.93	2.35E-06
	22	46974976	cg27172287	-0.92	2.37E-06
MPO	17	56355331	cg14619064	-0.94	2.37E-06
CDGAP	3	119030023	cg25664938	-0.98	2.38E-06
AFF3	2	100677411	cg27315109	0.93	2.40E-06
PRR5	22	45072491	cg20339720	-0.92	2.44E-06
C14orf182	14	50468241	cg22991506	0.92	2.48E-06
RAB11FIP1	8	37758453	cg10557578	-0.92	2.48E-06
OXNAD1	3	16343197	cg16456087	0.92	2.48E-06
	9	95799870	cg13819552	-0.92	2.49E-06
	2	177356020	cg07484739	0.92	2.51E-06
	1	53796769	cg12299361	-0.92	2.52E-06
DUSP22	6	341315	cg13719228	-0.92	2.52E-06
RREB1	6	7167468	cg14919455	-0.93	2.54E-06
LAX1	1	203734505	cg12022621	0.92	2.55E-06
PRKCH	14	61801201	cg14001486	0.92	2.56E-06
	11	47968995	cg18065599	-0.92	2.56E-06
CABLES1	18	20717693	cg26551026	-0.92	2.59E-06
CLPP	19	6362787	cg16848221	0.92	2.60E-06
ZC3H3	8	144544041	cg24010658	0.92	2.60E-06
STAT5B	17	40424590	cg07402310	0.97	2.63E-06
CTSZ	20	57583076	cg18245281	-0.92	2.65E-06
	14	101908830	cg11874976	0.92	2.66E-06
UBAC2	13	100019647	cg10898310	0.92	2.70E-06
	19	14363195	cg05217927	-0.92	2.70E-06
SPSB1	1	9375627	cg06779253	0.92	2.70E-06
GNG7	19	2607903	cg19477361	0.92	2.71E-06
PTPRN2	7	158263221	cg04007350	-0.92	2.74E-06
ADRBK1	11	67052992	cg08670658	-0.92	2.75E-06
	11	121237843	cg19462635	-0.92	2.76E-06
MRPS7	17	73261880	cg04686354	-0.92	2.80E-06
CCDC102A	16	57565147	cg09234161	-0.92	2.80E-06
ABHD5	3	43733831	cg24595152	-0.92	2.81E-06
MGAT4A	2	99280070	cg13584531	0.92	2.81E-06
GIMAP4	7	150264311	cg13662290	0.92	2.85E-06
CCND3	6	41998500	cg14029001	-0.92	2.86E-06
HECA	6	139482238	cg08140114	0.92	2.87E-06
SDCCAG8;AKT3	1	243659016	cg23166773	-0.92	2.88E-06
FASLG	1	172628263	cg00071250	0.97	2.90E-06
PLA2G1B	12	120766223	cg16396488	0.92	2.90E-06
RUNX1	21	36263808	cg22698744	-0.95	2.92E-06
	9	73095740	cg14647944	-0.92	2.93E-06
C20orf196	20	5844315	cg18651578	-0.92	2.93E-06
	10	8373522	cg04640972	0.92	2.95E-06
	17	33542219	cg24956176	0.92	2.97E-06
DOCK10	2	225639708	cg13742400	-0.91	2.99E-06
PRF1	10	72362715	cg23364656	0.91	3.02E-06
CALML3	10	5567123	cg26178664	0.91	3.02E-06
TRAPPC9	8	141220490	cg25389145	-0.91	3.04E-06
RASA3	13	114828264	cg06380691	-0.91	3.04E-06
TFDP1	13	114270794	cg09041183	-0.91	3.06E-06
RCOR1	14	103129037	cg14543285	-0.91	3.08E-06
RCAN3	1	24861872	cg25140783	0.91	3.09E-06
BRD2	6	32935236	cg08491668	0.91	3.09E-06
	5	175967218	cg18194153	-0.91	3.10E-06
MSI2	17	55685941	cg06966839	-0.92	3.10E-06
IL12RB2	1	67807960	cg14849855	0.91	3.12E-06
ZNF804B;MGC26647	7	88425148	cg22946147	0.91	3.12E-06
MAPK8IP3	16	1764231	cg02330721	-0.91	3.14E-06
MKNK2	19	2041905	cg22580935	0.91	3.15E-06
	14	31679612	cg09834503	0.91	3.16E-06
FAM53B	10	126411663	cg04516672	0.91	3.16E-06
	10	74075783	cg10919111	-0.91	3.18E-06
	16	85561302	cg04231085	-0.91	3.21E-06
PRR3	6	30530458	cg11460110	-0.91	3.22E-06
TMEM109	11	60680006	cg22241838	0.91	3.24E-06
	12	19557334	cg20894640	0.91	3.27E-06
C1orf123	1	53682341	cg14030402	-0.91	3.31E-06
	7	73699346	cg24300607	-0.91	3.31E-06
SMTNL2	17	4500399	cg14257656	0.91	3.31E-06
	14	101909021	cg11667061	0.91	3.32E-06
	14	69282256	cg10318744	0.91	3.33E-06
	21	45575573	cg19344545	0.91	3.35E-06
SH3BP1	22	38034681	cg20170271	0.91	3.39E-06
LCP1	13	46744500	cg07880943	0.91	3.40E-06
	7	128707039	cg16652874	0.91	3.42E-06
PRF1	10	72362452	cg20408402	0.91	3.42E-06
PRF1	10	72362292	cg09914304	0.91	3.43E-06
SH3TC1	4	8230829	cg16828491	0.91	3.44E-06
TRIT1	1	40307257	cg00255699	0.91	3.48E-06
	22	50984393	cg07596065	-0.91	3.49E-06
AMBRA1	11	46478214	cg19259111	-0.92	3.50E-06
MED24	17	38175389	cg15412772	-1.01	3.51E-06
	19	3165800	cg25761791	-0.91	3.54E-06
ICAM2	17	62084342	cg20701457	-0.91	3.54E-06
	1	42420460	cg19362478	-0.91	3.55E-06
ZAP70	2	98329691	cg08859278	0.91	3.55E-06
	1	182602986	cg00091302	-0.91	3.56E-06
	13	114905640	cg04388548	0.91	3.57E-06
PTK2B	8	27219512	cg12743031	0.91	3.58E-06
ARHGEF10	8	1870798	cg14023009	-0.91	3.60E-06
IFI44L	1	79085713	cg17980508	-0.91	3.61E-06
MGRN1	16	4730657	cg02074956	-0.91	3.61E-06
	11	94883350	cg09527615	-0.91	3.62E-06
OSTCL	6	159274480	cg05915362	0.91	3.63E-06
ABR	17	1014352	cg16374343	-0.91	3.65E-06
ABCC1	16	16116191	cg04730825	-0.91	3.66E-06
HLA-DMA	6	32921521	cg12419318	-0.91	3.67E-06
C21orf29;KRTAP12-3	21	46077454	cg04257752	0.91	3.68E-06
HIVEP1	6	12119552	cg19268652	0.91	3.73E-06
UST	6	149291652	cg02561343	-0.90	3.76E-06
	7	142494204	cg02745912	0.90	3.83E-06
	12	106539009	cg21703255	0.90	3.83E-06
NCOR2	12	125017134	cg10996589	-0.90	3.83E-06
FNBP1	9	132800969	cg13916261	0.90	3.84E-06
MIR140;WWP2	16	69966975	cg08209934	-0.90	3.88E-06
LTBP1	2	33359688	cg14102437	-0.90	3.88E-06
ZBTB10	8	81408357	cg20176142	-0.90	3.90E-06
RUNX3	1	25291546	cg27058497	0.90	3.92E-06
DENND3	8	142165310	cg12809098	-0.90	3.94E-06
FAIM3	1	207095668	cg17460386	0.90	3.95E-06
PLTP	20	44538675	cg21602257	-0.90	3.96E-06
EIF2C2	8	141588750	cg06895124	-0.90	4.00E-06
MSRA	8	10192943	cg06620390	-0.90	4.01E-06
HLA-E	6	30460600	cg16535080	0.90	4.04E-06
PRAGMIN	8	8203377	cg25474235	0.90	4.06E-06
	17	62744534	cg24361586	-0.90	4.09E-06
NFIC	19	3398706	cg04340258	-0.90	4.09E-06
	14	101908998	cg19009471	0.90	4.12E-06
ZAP70	2	98330020	cg12332902	0.90	4.16E-06
ETS1	11	128446070	cg25578781	-0.90	4.17E-06
SLC39A10	2	196520930	cg16158027	-0.90	4.18E-06
WBP2;UNC13D	17	73842017	cg12884495	-0.90	4.18E-06
ZFAND2B	2	220074208	cg06753787	-0.90	4.20E-06
GRK6	5	176861823	cg02523893	0.95	4.21E-06
	14	101908865	cg24755459	0.90	4.24E-06
ITGBL1	13	102276634	cg21690450	-0.90	4.25E-06
TCF7	5	133451383	cg25947408	0.90	4.26E-06
SIK3	11	116781303	cg08195176	-0.95	4.26E-06
CUX1	7	101555711	cg27493411	-0.90	4.30E-06
MTHFD1	14	64912417	cg14412134	0.90	4.30E-06
LAX1	1	203734559	cg00942920	0.90	4.33E-06
ZFP36L1	14	69256690	cg06617636	0.90	4.34E-06
MLLT3	9	20512334	cg14387452	-0.90	4.35E-06
	15	90371692	cg23731826	-0.90	4.35E-06
OSBPL5	11	3117181	cg13520770	0.90	4.36E-06
TTYH3	7	2681369	cg26551200	-0.90	4.42E-06
9-Sep	17	75318732	cg00030296	-0.90	4.42E-06
SUSD1	9	114937740	cg03404662	-0.90	4.45E-06
ITGB3BP;EFCAB7	1	63989125	cg21877855	-0.90	4.47E-06
DAPP1	4	100736658	cg07814567	-0.97	4.49E-06
JAZF1	7	28102341	cg23597162	-0.92	4.50E-06
CERK	22	47082260	cg06766034	-0.90	4.50E-06
	1	6521121	cg23449295	0.90	4.50E-06
	1	110426090	cg26433561	-0.90	4.52E-06
HEG1	3	124719009	cg18008247	-0.90	4.52E-06
	12	132303685	cg07920381	-0.90	4.52E-06
WDR46	6	33254460	cg04276715	-0.90	4.55E-06
UBASH3A	21	43823863	cg13578652	0.90	4.61E-06
FOXK1	7	4746837	cg23587176	-0.99	4.62E-06
HELB	12	66697621	cg06239064	0.90	4.63E-06
	2	145353012	cg12940181	-0.90	4.64E-06
SEL1L3	4	25789390	cg04349839	-0.90	4.65E-06
	5	95514729	cg00283187	1.04	4.69E-06
	10	134818842	cg21346589	0.90	4.69E-06
FUT4	11	94278324	cg06526620	-0.90	4.71E-06
SLC36A3	5	150678162	cg11125805	-0.89	4.72E-06
FLJ90757	17	79004947	cg01219924	-0.89	4.74E-06
FLI1	11	128561007	cg11886358	-0.89	4.74E-06
TRPC4AP	20	33676388	cg16151538	-0.90	4.75E-06
PNPLA2	11	818903	cg18313182	-0.89	4.75E-06
CECR2	22	17956641	cg07197230	-0.89	4.75E-06
AACS	12	125626642	cg06287003	-0.90	4.76E-06
	21	35320596	cg08309687	0.89	4.77E-06
TBC1D16	17	77967529	cg03837680	-0.89	4.77E-06
SELPLG	12	109023799	cg00159243	-0.89	4.77E-06
8-Mar	10	45958771	cg26841425	-0.89	4.80E-06
DOK3	5	176935305	cg19647567	-0.89	4.84E-06
9-Sep	17	75318655	cg08772789	-0.93	4.85E-06
PIK3R5	17	8869961	cg01565508	-0.89	4.91E-06
SLC9A9	3	143050350	cg13408795	-0.89	4.95E-06
MGLL	3	127473609	cg08036172	0.89	4.95E-06
ZBTB48	1	6649337	cg18263572	-0.89	4.95E-06
TRIM27	6	28875356	cg14059339	-0.89	4.96E-06
	15	92058845	cg09782560	-0.89	4.97E-06
HOXB2	17	46622522	cg22807449	-0.89	4.98E-06
	6	109010960	cg26575105	-0.89	4.99E-06
SLC12A7	5	1108876	cg11677852	-0.89	5.10E-06
HAPLN4	19	19367084	cg11781421	-0.89	5.10E-06
	4	122706839	cg16509531	0.89	5.13E-06
9-Sep	17	75316480	cg20305489	-0.94	5.13E-06
	17	79799376	cg27316369	-0.89	5.16E-06
ICAM2	17	62084322	cg12076102	-0.89	5.17E-06
FAM105B	5	14686255	cg14717752	0.89	5.17E-06
	13	101241225	cg27248148	0.89	5.19E-06
POR	7	75580813	cg17115737	-0.89	5.20E-06
HLA-DMB	6	32904317	cg10411221	-0.89	5.23E-06
RPS11	19	50002551	cg07569288	0.89	5.24E-06
ZNF276	16	89790473	cg27182935	0.89	5.25E-06
CSNK1G3	5	122851781	cg27054084	0.89	5.29E-06
PACSIN2	22	43342938	cg18869709	-0.90	5.29E-06
CDK10	16	89761424	cg05584919	-0.89	5.30E-06
SH3TC1	4	8230847	cg01945624	0.89	5.31E-06
ATXN2	12	111909145	cg07058694	-0.89	5.33E-06
MYOF	10	95218729	cg27220117	0.89	5.35E-06
	21	45624178	cg09762582	-0.89	5.37E-06
LAX1	1	203734396	cg17711527	0.89	5.38E-06
BTRC	10	103245907	cg11970204	-0.89	5.41E-06
	5	1536491	cg23489236	0.89	5.49E-06
YPEL5	2	30371990	cg02111865	-0.89	5.53E-06
NDRG2	14	21491469	cg23288563	-0.89	5.54E-06
ATP6V0C	16	2567316	cg27576259	-0.89	5.54E-06
	16	31467076	cg08729927	-0.89	5.55E-06
ZNRF2	7	30387954	cg08549335	0.89	5.56E-06
	1	8273352	cg11283860	-0.89	5.56E-06
HDAC4	2	240142589	cg17420028	-0.89	5.57E-06
TCF7	5	133451474	cg08063911	0.89	5.59E-06
	8	99179021	cg22623649	-0.89	5.59E-06
	4	14867316	cg23069057	-0.89	5.62E-06
PIK3R2	19	18280601	cg04610450	-0.89	5.63E-06
VRK2	2	58335008	cg07227049	-0.89	5.64E-06
LCK	1	32739493	cg20239639	0.89	5.73E-06
ZFYVE28	4	2389058	cg17330176	-0.89	5.74E-06
COASY	17	40713676	cg24535823	0.88	5.77E-06
SECTM1	17	80279310	cg26312191	0.89	5.78E-06
	14	22925659	cg08234149	0.88	5.83E-06
SYNJ2	6	158507930	cg09667606	-0.88	5.85E-06
PLAC8	4	84037158	cg20613972	-0.89	5.86E-06
C16orf7	16	89778914	cg09685682	-0.89	5.87E-06
	16	75322715	cg05552543	0.89	5.89E-06
AFF1	4	88008667	cg21988461	-0.88	5.94E-06
	8	129552914	cg17477578	0.91	5.94E-06
	6	158400613	cg03979258	-0.88	5.95E-06
ZEB1	10	31611868	cg07137701	0.88	5.99E-06
TFDP1	13	114259310	cg17359629	-0.88	6.00E-06
	12	123604434	cg07899411	0.92	6.01E-06
ANKRD13A	12	110449223	cg02580045	0.88	6.03E-06
	2	10425661	cg12275370	-0.88	6.04E-06
NOTCH1	9	139417194	cg03152353	-0.88	6.05E-06
MIR145;LOC728264	5	148810203	cg08537847	-0.88	6.06E-06
EVPL	17	74024966	cg10138630	-0.88	6.11E-06
	6	45559104	cg25865108	-0.88	6.11E-06
	6	3025064	cg07377178	-0.88	6.11E-06
FUT4	11	94278595	cg04757806	-0.88	6.12E-06
IGF1R	15	99417267	cg12486493	-0.88	6.13E-06
KIF21B	1	200983313	cg07561747	-0.88	6.14E-06
TGFBRAP1	2	105925965	cg04112866	-0.88	6.14E-06
CLEC2D	12	9822287	cg12810837	0.88	6.16E-06
AZU1	19	827776	cg10752406	-0.88	6.17E-06
	11	325915	cg09597767	-0.88	6.19E-06
PHC2	1	33793808	cg23202722	-0.92	6.19E-06
TACC3	4	1742463	cg08947915	-0.88	6.20E-06
MTMR9L	1	32708276	cg10204320	-0.88	6.23E-06
SLC16A8	22	38474147	cg11324504	-1.00	6.23E-06
	16	86012053	cg07548791	-0.88	6.24E-06
REST	4	57773149	cg27073068	0.88	6.27E-06
C9orf103	9	86240166	cg14512326	-0.88	6.27E-06
CRAT;PPP2R4	9	131872018	cg04653308	-0.88	6.33E-06
	6	15090163	cg26076724	-0.94	6.33E-06
FAM82B	8	87521456	cg22094071	-0.89	6.34E-06
	14	52701606	cg23648239	-0.88	6.36E-06
	19	39892799	cg24084564	0.88	6.37E-06
DNAH2	17	7701546	cg06935856	0.88	6.37E-06
RALBP1	18	9474143	cg21923525	-0.88	6.38E-06
RPTOR	17	78821604	cg26360197	0.91	6.39E-06
ZYX	7	143082002	cg09704136	-0.88	6.39E-06
LMAN2	5	176759170	cg25662041	-0.88	6.39E-06
BAIAP2	17	79047695	cg06710464	-0.88	6.40E-06
BTBD3	20	11899258	cg20981848	-0.88	6.41E-06
MAD1L1	7	1986245	cg02827175	-0.88	6.41E-06
CX3CR1	3	39309435	cg24310395	0.91	6.41E-06
ACAP3	1	1241087	cg04098194	-0.88	6.47E-06
XIRP1	3	39230030	cg25574691	0.88	6.47E-06
ERCC3	2	128052889	cg14306819	-0.88	6.48E-06
SLC6A3	5	1395203	cg13557594	0.88	6.48E-06
EMID1	22	29605147	cg18036081	-0.88	6.49E-06
	10	8373416	cg27470208	0.88	6.55E-06
C5orf62	5	150157726	cg16646054	-0.88	6.55E-06
	12	19557343	cg14287022	0.88	6.64E-06
CD300C	17	72542758	cg10372525	0.88	6.64E-06
GIMAP7	7	150217056	cg16532400	0.92	6.65E-06
ABCC1	16	16065831	cg10118456	-0.88	6.65E-06
POLR3H	22	41937252	cg02803775	0.88	6.69E-06
	1	202828149	cg05455036	-0.88	6.79E-06
RNF126P1	17	55122538	cg14272075	-0.88	6.82E-06
CARS2	13	111318555	cg12423658	-0.88	6.83E-06
	11	331092	cg14957089	0.88	6.83E-06
	15	70101302	cg16125725	-0.88	6.85E-06
HRH1	3	11178745	cg08831077	0.88	6.87E-06
GPR21;RABGAP1	9	125797187	cg14584535	-0.88	6.91E-06
H6PD	1	9298817	cg25017777	-0.88	6.96E-06
ZNF853	7	6659785	cg06987246	0.88	6.96E-06
MGAT1	5	180231185	cg11850468	0.88	6.99E-06
ANK1	8	41580932	cg13609385	0.88	7.01E-06
MAD1L1	7	2153774	cg20782252	-0.88	7.02E-06
AHDC1	1	27884345	cg24534743	-0.88	7.03E-06
MYO18A	17	27443831	cg21210041	-0.90	7.06E-06
CRIM1	2	36757828	cg05507566	-0.88	7.06E-06
HMOX2;NMRAL1	16	4525986	cg14951292	0.88	7.10E-06
PLCL2	3	17130667	cg16503724	0.88	7.11E-06
	1	10977926	cg19384448	0.88	7.17E-06
FOXJ1	17	74138356	cg16672637	-0.88	7.19E-06
MAD1L1	7	1936321	cg11611357	-0.88	7.22E-06
	3	196352142	cg06690535	-0.88	7.23E-06
TMEM173	5	138855699	cg01938023	-0.92	7.25E-06
PGD	1	10460205	cg06829969	-0.88	7.26E-06
	12	46778801	cg16788865	-0.87	7.26E-06
GP9	3	128779586	cg10882599	-0.88	7.27E-06
PRAM1	19	8568712	cg02319986	-0.91	7.29E-06
	11	44578801	cg14780449	-0.88	7.32E-06
TRIM39	6	30297500	cg19047804	-0.87	7.32E-06
STK39	2	169100915	cg11775828	0.87	7.35E-06
DGKZ	11	46374124	cg12087471	0.87	7.36E-06
SKI	1	2173571	cg02050917	-0.87	7.37E-06
SHKBP1	19	41086247	cg27372422	-0.87	7.44E-06
PFKP	10	3138418	cg20327845	-0.87	7.45E-06
ASXL2	2	25964061	cg02607972	-0.87	7.45E-06
MAP3K6	1	27687695	cg04789365	-0.87	7.46E-06
SNORA30;SRCAP	16	30721270	cg03836521	-0.87	7.46E-06
	2	10971308	cg19490561	0.87	7.50E-06
GTPBP5	20	60760919	cg21341487	-0.96	7.54E-06
ASXL1	20	30944839	cg12592359	-0.87	7.58E-06
FADD	11	70048796	cg08632909	-0.87	7.60E-06
CETP	16	56995813	cg09889350	-0.87	7.61E-06
ELANE	19	852311	cg04382396	-0.87	7.62E-06
	7	142494492	cg13378656	0.87	7.64E-06
RAPGEF4	2	173908893	cg02321620	0.87	7.64E-06
	12	125023115	cg01612883	-0.87	7.66E-06
MIR1304;SNORA8;SNORD5;SNORA18	11	93467095	cg01580228	-0.87	7.69E-06
HELZ	17	65136480	cg15015109	-0.87	7.77E-06
ANXA6	5	150521257	cg18643093	0.87	7.85E-06
RASGRP1	15	38856094	cg24174608	0.87	7.86E-06
	2	42123725	cg05075562	0.87	7.86E-06
	17	49009658	cg13241751	-0.87	7.88E-06
	16	57643932	cg00531137	0.87	7.96E-06
	22	50982905	cg04158069	-0.87	8.06E-06
NKIRAS2	17	40175841	cg26535158	-0.87	8.07E-06
ARHGEF16	1	3382565	cg15015996	0.90	8.07E-06
PRF1	10	72362809	cg02374486	0.87	8.09E-06
PARP1	1	226591890	cg23712594	-0.87	8.11E-06
ZNFX1	20	47874072	cg24259291	-0.87	8.12E-06
PLEC1	8	145001428	cg19405177	-0.87	8.13E-06
	8	126959444	cg08792272	0.87	8.16E-06
UHRF1	19	4950888	cg18351781	-0.87	8.17E-06
	11	128554586	cg25218152	-0.87	8.19E-06
	1	9473751	cg12547807	0.87	8.20E-06
MGC29506	5	138723816	cg20566766	-0.87	8.22E-06
	1	181097897	cg12903530	-0.87	8.25E-06
TSPAN2	1	115632693	cg25102417	-0.87	8.27E-06
DKFZp761E198	11	65547023	cg11751213	-0.87	8.28E-06
LRRC8D	1	90309998	cg11839020	0.87	8.29E-06
ZDHHC24	11	66310467	cg24423806	-0.87	8.34E-06
NEK6	9	127018840	cg13505631	-0.87	8.34E-06
VKORC1L1	7	65419190	cg25643253	-0.87	8.41E-06
RGS12	4	3432342	cg13523568	-0.87	8.44E-06
SLC45A4	8	142222685	cg13474450	-0.92	8.49E-06
RASA3	13	114829496	cg10800346	-0.87	8.49E-06
AMACR	5	33997484	cg18397975	-1.04	8.50E-06
	7	158819620	cg12622680	0.87	8.50E-06
GATS;PVRIG	7	99817027	cg23221013	0.87	8.53E-06
PEBP4	8	22735111	cg17836177	0.87	8.53E-06
CACNA2D4	12	1922067	cg02929855	-0.87	8.53E-06
ACTB	7	5567891	cg14145074	0.87	8.62E-06
PCNXL2	1	233155919	cg07223106	-0.91	8.67E-06
SMG6	17	2095179	cg12509499	-0.87	8.72E-06
BRI3	7	97915802	cg01877450	-0.87	8.73E-06
MAP3K14	17	43376882	cg16826777	-0.87	8.75E-06
TCERG1	5	145829759	cg18805457	-0.87	8.79E-06
BMF	15	40399131	cg08131309	-0.87	8.80E-06
KIF5B	10	32303107	cg06528823	-0.87	8.83E-06
IL21R	16	27412496	cg02656594	-0.87	8.84E-06
SAC3D1	11	64811775	cg00509451	-0.87	8.90E-06
LAX1	1	203734478	cg06958535	0.93	8.90E-06
	13	74805375	cg23318020	0.87	8.91E-06
PRKAG2	7	151505116	cg22528270	-0.89	8.98E-06
	7	155150681	cg11937033	-0.87	9.00E-06
TMEM126B;DLG2	11	85338252	cg21787323	-0.87	9.03E-06
UBR4	1	19401069	cg16265859	0.91	9.06E-06
PGP	16	2262804	cg06104975	-0.86	9.09E-06
ESD	13	47371987	cg04118119	-0.87	9.12E-06
WDR20	14	102676957	cg08253808	-0.99	9.13E-06
MIER2	19	345778	cg04476874	-0.86	9.13E-06
ITPKB	1	226841240	cg22021597	0.86	9.13E-06
	17	3907470	cg11204139	-0.86	9.15E-06
	17	80181015	cg17846016	-0.87	9.16E-06
MAN1C1	1	26034297	cg07242931	-0.86	9.17E-06
DOK3	5	176935364	cg23950714	-0.86	9.26E-06
ZNF710	15	90547692	cg18443571	-0.86	9.27E-06
ZNHIT1;PLOD3	7	100859728	cg07095530	-0.86	9.27E-06
RAD51L1	14	68973466	cg23526087	0.88	9.28E-06
TRIM27	6	28874754	cg02639080	-0.86	9.31E-06
ZCCHC14	16	87470545	cg16727006	0.86	9.33E-06
ETV6	12	11821908	cg14830166	-0.86	9.33E-06
RARA	17	38499096	cg05824218	-0.86	9.35E-06
	6	3025325	cg09740468	-0.88	9.38E-06
MIR145;LOC728264	5	148810180	cg22941668	-0.86	9.40E-06
LHFPL2	5	77890684	cg06857708	0.86	9.43E-06
CARS2	13	111318022	cg14677983	-0.86	9.44E-06
TNFSF14	19	6670390	cg04891836	0.93	9.48E-06
PRR5;PRR5-ARHGAP8	22	45097327	cg03437540	-0.86	9.48E-06
	4	152967221	cg03380964	-0.86	9.49E-06
COMMD3;BMI1	10	22608858	cg10763374	-0.86	9.61E-06
	21	45575559	cg22726155	0.86	9.64E-06
EXPH5	11	108408962	cg02001060	0.86	9.64E-06
MGRN1	16	4714443	cg27193519	-0.86	9.65E-06
GPX3	5	150403466	cg12684668	-0.86	9.65E-06
CCDC57	17	80084751	cg21577598	0.86	9.70E-06
MRPL1	4	78783082	cg01930676	0.86	9.73E-06
FSD1	19	4303957	cg26925688	0.86	9.78E-06
	14	22924450	cg18586203	0.86	9.78E-06
CLDN15	7	100881842	cg08636573	-0.86	9.78E-06
SH3BP5L	1	249116587	cg11681597	-0.86	9.79E-06
GNA12	7	2769865	cg18998543	-0.86	9.80E-06
	1	208056493	cg17439800	0.86	9.83E-06
	2	70336043	cg07586956	0.86	9.84E-06
HDAC4	2	240143833	cg22077197	-0.86	9.85E-06
PRDX6	1	173447427	cg03945538	-0.86	9.85E-06
MAPKAPK2	1	206897270	cg06650246	-0.86	9.85E-06
NDUFS2	1	161171469	cg08850169	-0.86	9.91E-06
HIPK2	7	139426030	cg10271819	-0.86	9.95E-06
ZFPM1	16	88590340	cg06647693	-0.86	9.99E-06
IKZF1	7	50355506	cg07621224	0.86	1.00E-05
CD63	12	56121485	cg22249612	-0.86	1.00E-05
KLHL25;MIR1276	15	86315211	cg06527213	-0.86	1.00E-05
	1	225648715	cg19867250	0.86	1.01E-05
C11orf42	11	6225759	cg10611016	-0.86	1.01E-05
ETS1	11	128372328	cg23514374	0.86	1.02E-05
BRD4	19	15391832	cg20078972	-0.91	1.02E-05
ARNT	1	150825365	cg00944785	-0.86	1.02E-05
DGKA	12	56325149	cg22876908	0.86	1.03E-05
RFX1	19	14115611	cg18109874	-0.86	1.03E-05
NUMA1	11	71725340	cg13048008	-0.86	1.03E-05
FASLG	1	172628065	cg06983746	0.92	1.03E-05
RADIL	7	4850260	cg03310874	-0.86	1.04E-05
ANKIB1	7	91897276	cg10095247	-0.86	1.04E-05
LPCAT1	5	1475096	cg07516556	-1.00	1.04E-05
	21	34773372	cg06287548	-0.86	1.04E-05
ZBTB16	11	113958706	cg04049253	-0.86	1.05E-05
	1	56797691	cg19825277	0.86	1.05E-05
UCP3	11	73716367	cg10859442	0.91	1.05E-05
CD2AP	6	47487173	cg20172563	-0.86	1.05E-05
HDAC4	2	240161619	cg04438064	-0.86	1.05E-05
LRRC41	1	46766957	cg22509164	-0.86	1.06E-05
CRAT;PPP2R4	9	131872005	cg25587233	-0.86	1.06E-05
	5	957535	cg21747070	0.93	1.06E-05
	3	100322629	cg26645827	-0.86	1.07E-05
9-Sep	17	75316383	cg15401418	-0.86	1.07E-05
CTSZ	20	57582706	cg13795831	-0.86	1.07E-05
GNG7	19	2619608	cg22023664	-0.86	1.07E-05
RAB8B	15	63483946	cg09251291	0.86	1.07E-05
CHD3	17	7814172	cg23115933	-0.86	1.07E-05
LRP5	11	68181383	cg05754939	0.86	1.08E-05
PRDX5	11	64087106	cg10718809	-0.86	1.08E-05
ARHGAP18	6	130013903	cg14575356	-0.86	1.08E-05
	19	45954891	cg23195373	0.86	1.09E-05
	6	13295561	cg26514623	-0.91	1.09E-05
RASA3	13	114829170	cg20382493	-0.86	1.09E-05
FLJ90757	17	79005662	cg09138892	-0.86	1.09E-05
NHSL1	6	138820503	cg06132620	-0.86	1.09E-05
DTNA	18	32446543	cg18517540	0.86	1.10E-05
SFRS8	12	132280704	cg12181028	-0.95	1.10E-05
MIR145;LOC728264	5	148810177	cg11671363	-0.86	1.10E-05
FXYD2	11	117698932	cg14899408	0.86	1.11E-05
FBLN5	14	92339595	cg02082843	0.87	1.11E-05
PCGF3	4	702545	cg13941682	-0.86	1.11E-05
PRKCZ	1	2082349	cg02481000	-0.86	1.11E-05
TREX1	3	48507087	cg01870865	-0.93	1.11E-05
FGR	1	27962021	cg09845000	-0.87	1.11E-05
DENND2D	1	111744309	cg09826895	0.85	1.11E-05
LRFN1	19	39806102	cg02671333	-0.86	1.11E-05
SPI1	11	47399813	cg15982099	-0.86	1.11E-05
ZC3H12A	1	37944257	cg00859858	0.86	1.12E-05
PLD1	3	171515212	cg07064537	0.86	1.12E-05
CTSG	14	25046121	cg24777950	-0.86	1.13E-05
CS	12	56690194	cg16268734	-0.86	1.13E-05
RAB11FIP3	16	474430	cg02102075	-0.86	1.13E-05
SYPL1	7	105754353	cg01581098	-0.85	1.13E-05
ATXN1L;ZNF821	16	71914820	cg26585899	-0.88	1.13E-05
	5	145453107	cg22714668	0.86	1.13E-05
FCER1A	1	159261560	cg24642483	-0.85	1.14E-05
	2	129231478	cg01765406	-0.85	1.14E-05
RBM38	20	55967678	cg18062140	0.85	1.14E-05
IER3;FLOT1	6	30711090	cg14433074	-0.85	1.14E-05
CYB561D1	1	110042528	cg24897320	-0.85	1.15E-05
	3	52934426	cg21832546	-0.85	1.15E-05
FRMD8	11	65171397	cg17087974	-0.85	1.15E-05
TRAPPC9	8	141361108	cg22637435	-0.85	1.16E-05
C10orf105;CDH23	10	73486801	cg13740185	0.85	1.16E-05
GTDC1	2	145025049	cg14768164	0.85	1.16E-05
	3	107676222	cg27275023	-0.85	1.17E-05
MCM2	3	127327369	cg12678686	-0.85	1.17E-05
	1	9687471	cg16014412	0.85	1.17E-05
ATG16L2	11	72527565	cg10687644	-0.85	1.17E-05
YWHAZ	8	101962118	cg04962480	0.85	1.18E-05
PFKFB3	10	6214016	cg05014727	-0.85	1.18E-05
CPM	12	69346994	cg24131359	-0.85	1.18E-05
	17	74542680	cg16776035	-0.85	1.18E-05
C17orf64	17	58499720	cg21122199	-0.85	1.18E-05
KLF2	19	16437789	cg02668248	0.85	1.18E-05
SSBP3	1	54844424	cg02927682	-0.85	1.19E-05
CYTH4	22	37678791	cg20066188	0.85	1.19E-05
B3GALNT2	1	235665822	cg07836225	-0.85	1.19E-05
TCERG1L	10	132930452	cg01312265	0.85	1.19E-05
CORO1C	12	109116994	cg09182455	-0.85	1.20E-05
ZNF148	3	125053815	cg26313511	-0.89	1.20E-05
GADD45GIP1	19	13065086	cg03539717	-0.85	1.20E-05
C17orf63	17	27088227	cg01792117	-0.93	1.20E-05
ZMIZ2	7	44795754	cg06372887	-0.85	1.21E-05
	3	177554561	cg19213703	-0.85	1.21E-05
ITPK1	14	93539613	cg19011001	-0.85	1.21E-05
PDCD1	2	242799489	cg09031938	0.85	1.21E-05
CSNK1E	22	38714395	cg10142237	-0.86	1.21E-05
TRAF2	9	139812357	cg14333394	-0.85	1.21E-05
ST3GAL2	16	70473841	cg05261349	-0.85	1.21E-05
ARHGEF3	3	56835282	cg01016119	0.85	1.21E-05
PILRB	7	99954284	cg23055674	-0.85	1.21E-05
FKBP5	6	35659141	cg03591753	-0.85	1.21E-05
TRPM2	21	45773997	cg23312431	-0.85	1.22E-05
	19	2460037	cg16041412	-0.85	1.22E-05
	1	180086434	cg07372520	-0.85	1.23E-05
	7	5277080	cg15613991	-0.85	1.23E-05
APOL6	22	36044226	cg09432376	0.85	1.23E-05
HTRA4	8	38832335	cg04771100	-0.85	1.23E-05
C21orf125	21	44869785	cg14562076	0.85	1.23E-05
INPP5D	2	233981788	cg14012546	-0.85	1.23E-05
FAM178B	2	97541870	cg22931002	-0.85	1.23E-05
	18	77552568	cg19746982	-0.85	1.24E-05
INPP5A	10	134362170	cg19137806	-0.85	1.24E-05
ANKRD22	10	90611911	cg02538681	-0.85	1.24E-05
BAIAP2L2	22	38484884	cg13868216	0.85	1.25E-05
	11	47415397	cg08594651	-0.88	1.25E-05
C3orf21	3	194875295	cg09709457	-0.85	1.26E-05
KIAA1026	1	15392907	cg16552271	0.85	1.26E-05
MYOM2	8	2079369	cg08004620	0.85	1.26E-05
NR1H3	11	47282968	cg03732020	-0.85	1.26E-05
KLHL18	3	47386505	cg00138407	-0.85	1.26E-05
	2	177356276	cg06065019	0.85	1.26E-05
LAT	16	28995994	cg00607627	0.85	1.27E-05
TUSC2	3	50363059	cg15275312	-0.85	1.27E-05
ZMYND8;LOC100131496	20	45947226	cg09046309	-0.85	1.27E-05
	9	132287223	cg14193343	0.85	1.27E-05
LZTS2	10	102760784	cg24760467	-0.85	1.27E-05
PRF1	10	72362674	cg12336290	0.85	1.27E-05
	17	77767485	cg07105478	-0.85	1.28E-05
RPS6KA2	6	166825084	cg08109681	0.85	1.28E-05
	14	103545835	cg04528445	0.85	1.28E-05
9-Sep	17	75471401	cg16293484	0.85	1.28E-05
PSRC1	1	109824440	cg20569855	-0.85	1.28E-05
TNR	1	175292351	cg16517753	-0.85	1.28E-05
ACTN1	14	69424756	cg18655522	-0.85	1.29E-05
FBXL18	7	5523691	cg11554295	-0.85	1.29E-05
GZMM	19	543909	cg16987876	0.85	1.29E-05
	14	21082393	cg23634134	-0.85	1.29E-05
WDR45L	17	80581925	cg12119693	-0.85	1.30E-05
ST6GALNAC2	17	74565795	cg20503109	-0.85	1.30E-05
	17	19656554	cg08817867	-0.85	1.30E-05
ACTN1	14	69367352	cg08064672	-0.85	1.31E-05
TMEM144	4	159141096	cg02363711	0.85	1.31E-05
	12	4273763	cg09420907	-0.85	1.32E-05
	16	66521191	cg04466886	-0.85	1.32E-05
KIF13B	8	28974428	cg06043201	-0.85	1.32E-05
IFFO2	1	19253694	cg11186344	0.85	1.33E-05
KLRC1	12	10607364	cg03922648	0.85	1.33E-05
CTSZ	20	57582856	cg08545593	-0.85	1.33E-05
ADAP1	7	971027	cg02084118	-0.85	1.34E-05
PDE2A	11	72379867	cg00239835	0.93	1.34E-05
PIK3R1	5	67583627	cg09101894	0.85	1.34E-05
	4	184320416	cg22440848	-0.85	1.34E-05
	15	70315909	cg05627765	0.85	1.35E-05
SLC12A7	5	1108401	cg21946374	-0.85	1.35E-05
EXOC8	1	231471991	cg26227044	0.85	1.37E-05
FUT4	11	94278581	cg07235053	-0.85	1.37E-05
	2	224819307	cg25757820	-0.85	1.37E-05
	5	132153314	cg04580170	0.84	1.37E-05
IL3	5	131396250	cg16545743	-0.84	1.38E-05
SGOL2	2	201393628	cg26742320	-0.85	1.38E-05
RUNX3	1	25291905	cg09993145	0.85	1.38E-05
CIZ1;DNM1	9	130964918	cg14532894	0.85	1.38E-05
C2CD2L	11	118986860	cg22259797	-0.84	1.39E-05
DUSP2	2	96809174	cg13725590	0.85	1.39E-05
SLC45A1	1	8388411	cg08644356	-0.85	1.40E-05
HNRNPA0	5	137090964	cg19101232	0.85	1.40E-05
	20	61315208	cg24365215	-0.85	1.41E-05
	12	56131768	cg04938456	-0.84	1.41E-05
BCAS3	17	59222476	cg15723222	-0.84	1.41E-05
CETP	16	56995856	cg16660091	-0.99	1.42E-05
SYNGAP1	6	33401514	cg15448210	-0.84	1.42E-05
TBCD	17	80833638	cg07409471	-0.91	1.42E-05
PRMT3	11	20478861	cg05914060	-0.84	1.42E-05
WDR73	15	85194978	cg00105306	-0.84	1.42E-05
RFX1	19	14115967	cg27476456	-0.84	1.44E-05
	5	141813298	cg19514721	-0.84	1.44E-05
ASXL1	20	30947724	cg24727216	0.84	1.44E-05
CAST	5	96079175	cg15919833	-0.84	1.45E-05
PLCG1	20	39767358	cg07893801	0.90	1.45E-05
ELMO1	7	37024552	cg08044454	-0.93	1.45E-05
HAL	12	96389547	cg22491680	-0.84	1.45E-05
SBNO2	19	1155225	cg06578434	-0.84	1.46E-05
PRDM16	1	3230424	cg15491247	-0.84	1.47E-05
ADCY7	16	50321818	cg02879453	-0.84	1.47E-05
SETD1A	16	30976186	cg10020520	-0.84	1.47E-05
RASSF5	1	206729034	cg06949439	0.84	1.48E-05
SLC25A29	14	100771096	cg14064024	-0.84	1.49E-05
CAST	5	96027378	cg06465076	-0.84	1.49E-05
CHD2	15	93570953	cg12644285	-0.84	1.49E-05
ZFP36L1	14	69256977	cg10099732	0.84	1.50E-05
RCC2	1	17751761	cg05523906	-0.84	1.50E-05
C2orf88	2	191044915	cg05969591	-0.84	1.50E-05
	19	45245446	cg26476925	-0.84	1.51E-05
GLRX2	1	193075191	cg15361231	-0.84	1.51E-05
KIAA0146	8	48572496	cg20190772	-0.84	1.52E-05
ACTN4	19	39142011	cg26831416	-0.84	1.53E-05
PDGFRB	5	149510737	cg02414981	0.84	1.53E-05
PRDM16	1	3153293	cg03386715	0.84	1.53E-05
CMIP	16	81616874	cg06823060	-0.92	1.54E-05
RASSF5	1	206729040	cg01442843	0.84	1.54E-05
ITPR1	3	4856096	cg03836615	-0.84	1.54E-05
AVPI1	10	99443455	cg08181251	-0.84	1.55E-05
NLRP1	17	5419436	cg19060895	-0.84	1.55E-05
	7	158819531	cg17267737	0.84	1.55E-05
ABHD12B	14	51342320	cg21052932	0.93	1.56E-05
	1	181075666	cg17331950	-0.84	1.56E-05
YWHAZ	8	101960390	cg26192520	0.91	1.57E-05
XRCC3	14	104171944	cg23369670	-0.84	1.58E-05
JARID2	6	15365074	cg11626175	-0.84	1.59E-05
MGRN1	16	4730410	cg01662869	-0.84	1.59E-05
	17	60695089	cg14427590	-0.84	1.60E-05
PRKAR2A	3	48788345	cg27421679	0.84	1.60E-05
ARID3A	19	929046	cg18084554	-0.84	1.60E-05
SLFN12L	17	33817217	cg03677056	-0.84	1.60E-05
ZSWIM7	17	15885326	cg06857116	-0.85	1.61E-05
TBC1D8	2	101768941	cg10523140	-0.84	1.61E-05
STK31	7	23749607	cg14898779	-0.84	1.61E-05
KLHL5	4	39116218	cg04747180	-0.94	1.61E-05
GRIP2	3	14567945	cg24845998	0.84	1.62E-05
PXN	12	120688557	cg04256697	0.84	1.62E-05
NCOR2	12	125003064	cg15085899	-0.84	1.62E-05
C16orf93	16	30770794	cg01688936	-0.84	1.63E-05
RGSL1	1	182419655	cg15756091	0.84	1.63E-05
	3	171261809	cg13303534	-0.84	1.63E-05
SLC6A6	3	14446645	cg07438246	-0.84	1.63E-05
ZNF76	6	35263297	cg06237501	0.84	1.64E-05
NCLN	19	3189496	cg25626999	-0.84	1.64E-05
SLC9A3R1	17	72764985	cg14020176	-0.84	1.66E-05
ATP10A	15	26044289	cg20049422	-0.91	1.66E-05
ADIPOR2	12	1815334	cg01924292	-0.84	1.67E-05
ARHGAP22	10	49664616	cg17244980	-0.90	1.67E-05
	5	178956838	cg12367539	-0.84	1.67E-05
NEIL1	15	75643091	cg07325820	-0.84	1.67E-05
IBTK	6	82954226	cg24246360	-0.84	1.67E-05
	1	1107439	cg22874652	0.84	1.67E-05
SBNO2	19	1155738	cg23866916	-0.84	1.68E-05
ACOT7	1	6420713	cg10219223	-0.84	1.68E-05
	10	44494208	cg19921651	0.84	1.68E-05
STX1A	7	73130521	cg20663219	-0.84	1.68E-05
SLFN12L	17	33825172	cg07895132	-0.84	1.68E-05
	16	88515063	cg03924164	-0.84	1.68E-05
TBC1D14	4	7033761	cg09907542	-0.84	1.68E-05
HSD17B12	11	43705792	cg26786893	-0.84	1.68E-05
DGKA	12	56323727	cg13634319	0.84	1.69E-05
	1	201511610	cg22534374	-0.84	1.69E-05
RINL	19	39360961	cg25675800	0.84	1.69E-05
KIAA1949	6	30652282	cg05098566	0.84	1.71E-05
CD177	19	43857074	cg22537604	-0.84	1.71E-05
	12	89748821	cg05589489	-0.83	1.72E-05
CCDC92	12	124429295	cg17723958	-0.83	1.73E-05
	8	126398731	cg19089701	-0.84	1.73E-05
RERE	1	8875053	cg10211414	-0.84	1.74E-05
KDM2B	12	121972602	cg14255337	0.88	1.74E-05
LOC404266	17	46667725	cg13994241	-0.84	1.74E-05
CD7	17	80275530	cg11294761	0.83	1.75E-05
CPEB2	4	15033042	cg15888569	-0.83	1.75E-05
RNMT	18	13730665	cg23679819	0.88	1.75E-05
RASA3	13	114834683	cg05296619	-0.83	1.75E-05
CACNA2D4	12	1922058	cg19069360	-0.86	1.76E-05
	6	135061398	cg08773226	-0.83	1.76E-05
	8	59714165	cg25766247	0.83	1.76E-05
RBM38	20	55967503	cg18523477	0.83	1.77E-05
	17	75273896	cg08858426	-0.84	1.78E-05
ETNK1	12	22843015	cg10456459	-0.83	1.78E-05
LPP	3	188399479	cg06739107	-0.83	1.78E-05
MFSD2A	1	40420299	cg01869896	-0.85	1.78E-05
ARID1A	1	27029290	cg05649922	0.83	1.78E-05
C3orf21	3	194901357	cg15431659	-0.83	1.79E-05
ATG4B	2	242612684	cg06860600	0.83	1.79E-05
GRK5	10	121028978	cg18430255	0.83	1.79E-05
LMO2	11	33914088	cg09358725	-0.83	1.79E-05
	10	134231549	cg23249922	-0.83	1.80E-05
	6	111862202	cg11842502	-0.83	1.80E-05
GRK5	10	121013116	cg08650639	0.83	1.81E-05
	2	192476634	cg03022510	-0.88	1.81E-05
	2	131148175	cg04065472	-0.83	1.82E-05
RPTOR	17	78800774	cg16638092	-0.83	1.82E-05
ALOX12	17	6899085	cg19536664	-0.83	1.82E-05
TPD52L2	20	62522518	cg23085846	-0.83	1.83E-05
TBCD	17	80870107	cg23989207	-0.83	1.83E-05
GLTSCR1	19	48205761	cg23511285	-0.83	1.83E-05
CORO1A;LOC606724	16	30198509	cg06749872	0.83	1.84E-05
	13	44880206	cg05334190	0.83	1.85E-05
	1	6521138	cg11404945	0.83	1.85E-05
CACNA2D4	12	1949586	cg21602614	-0.83	1.86E-05
KLHL25;MIR1276	15	86315201	cg12058064	-0.94	1.86E-05
WDR20	14	102609274	cg25043643	-0.83	1.87E-05
	9	139592589	cg13565499	-0.83	1.87E-05
FCGRT	19	50015532	cg09293816	-0.83	1.87E-05
GLIS1	1	54100163	cg09007354	-0.83	1.87E-05
CUX1	7	101535821	cg23445003	-0.85	1.87E-05
KIAA0427	18	46064992	cg18530324	-0.83	1.88E-05
FAM3D	3	58652503	cg24121168	-0.85	1.88E-05
NT5C1A	1	40133581	cg06803614	0.83	1.88E-05
CDR2	16	22358051	cg07340241	-0.83	1.88E-05
LGALS3	14	55595227	cg20008101	-0.83	1.88E-05
	1	110179127	cg04159878	-0.83	1.88E-05
POLDIP3	22	43006541	cg12670943	-0.83	1.90E-05
MEFV	16	3306685	cg05554494	-0.89	1.91E-05
LRPAP1	4	3531603	cg08472008	-0.83	1.91E-05
TTC7B	14	91281948	cg06937409	-0.83	1.91E-05
HLX	1	221055790	cg09255910	-0.83	1.92E-05
IQCB1	3	121491382	cg21792134	-0.83	1.92E-05
UBXN10	1	20512143	cg08130175	0.83	1.92E-05
FAM117A	17	47807591	cg18824549	-0.83	1.93E-05
LASP1	17	37024625	cg04569429	-0.83	1.94E-05
CAMK2A	5	149625104	cg02724909	0.83	1.94E-05
PRKAG2	7	151547969	cg04058799	-0.84	1.95E-05
DDAH2	6	31696720	cg03608520	-0.83	1.95E-05
	1	111179008	cg07706695	0.89	1.95E-05
	1	234747788	cg02977524	-0.83	1.95E-05
RBP5	12	7276714	cg16959747	-0.83	1.95E-05
C16orf68	16	8738469	cg00201196	-0.87	1.96E-05
TFDP1	13	114270609	cg01815801	-0.83	1.96E-05
ATN1	12	7044787	cg00476608	-0.83	1.96E-05
BAHCC1	17	79421644	cg17102495	-0.83	1.96E-05
TIGD2	4	90033974	cg07958192	-0.83	1.96E-05
PTPRCAP	11	67203360	cg02685484	0.83	1.99E-05
WDR20	14	102677141	cg05398700	-0.83	1.99E-05
RASSF2	20	4804718	cg12935937	-0.83	1.99E-05
LOC100134368	16	434256	cg06219695	-0.84	1.99E-05
PCK2	14	24562064	cg10264529	-0.92	2.00E-05
BCL11A	2	60755743	cg17935536	-0.83	2.00E-05
TIGD4	4	153699460	cg04676766	-0.83	2.01E-05
RREB1	6	7225223	cg16958939	-0.83	2.01E-05
SUSD1	9	114938015	cg13873269	-0.83	2.02E-05
PNKD	2	219187432	cg15100426	-0.85	2.03E-05
	2	182247492	cg23529896	-0.83	2.03E-05
	15	31452014	cg16900671	0.83	2.06E-05
THRA	17	38221639	cg11826961	-0.83	2.06E-05
C9orf131	9	35042344	cg13534791	-0.83	2.07E-05
	20	57586338	cg07980854	-0.83	2.07E-05
MTMR3	22	30400763	cg06623197	-0.83	2.07E-05
UGCG	9	114688737	cg14655843	0.83	2.07E-05
DNM1L	12	32832045	cg07687610	-0.83	2.08E-05
	2	47406858	cg23926598	-0.83	2.08E-05
TAP1	6	32820201	cg17626301	0.84	2.08E-05
ATOH8	2	85999873	cg26337070	-0.83	2.08E-05
	12	104765292	cg13135241	-0.83	2.08E-05
FOXP1;MIR1284	3	71592056	cg18558767	-0.83	2.10E-05
THBS3;MTX1	1	155177561	cg16416987	-0.83	2.10E-05
LRRC15	3	194089473	cg14180696	1.04	2.10E-05
CHD2	15	93450129	cg17934775	0.83	2.11E-05
XDH	2	31607761	cg25124300	-0.83	2.11E-05
LOC283050	10	80712625	cg24658487	-0.83	2.11E-05
	12	76354015	cg26244575	0.86	2.11E-05
MYO1C	17	1374051	cg14330293	-0.83	2.12E-05
	7	157092982	cg02137956	-0.85	2.13E-05
	1	58858074	cg06208288	0.83	2.13E-05
KIAA1543	19	7682769	cg24876035	-0.83	2.14E-05
CBX4	17	77810269	cg13475704	-0.82	2.14E-05
HEG1	3	124776038	cg14706455	-0.83	2.14E-05
	1	150535935	cg07120889	0.87	2.15E-05
C6orf27	6	31740849	cg10740660	-0.83	2.15E-05
	1	208058986	cg00785482	-0.85	2.15E-05
INTS6	13	51995368	cg24460268	0.82	2.15E-05
N4BP2L1	13	32997294	cg23983783	-0.83	2.16E-05
DNAH17	17	76471270	cg09773127	0.82	2.16E-05
	11	6598119	cg15511120	-0.90	2.17E-05
CC2D1B	1	52830898	cg00187465	0.82	2.17E-05
	5	17444401	cg20934416	-0.82	2.17E-05
SNORA22;CCT6P1	7	65219171	cg01323964	-0.82	2.19E-05
IRF2	4	185361148	cg11784578	0.82	2.19E-05
PLEKHG3	14	65183532	cg15889847	-0.82	2.20E-05
	1	234871422	cg25409554	-0.82	2.20E-05
CDK14	7	90794392	cg03834767	-0.82	2.20E-05
LAPTM5	1	31223850	cg15459165	0.82	2.21E-05
	19	1192342	cg24699005	0.84	2.22E-05
ARHGEF10	8	1872355	cg04202620	-0.88	2.22E-05
CLCN1	7	143028708	cg25856090	-0.82	2.22E-05
LZTS2	10	102760970	cg03271893	-0.82	2.22E-05
AIP	11	67251939	cg13603599	0.82	2.22E-05
SPEF1	20	3762422	cg08708079	-0.82	2.23E-05
SERTAD3	19	40948296	cg25734726	-0.85	2.23E-05
P2RX5	17	3585166	cg23551198	-0.82	2.24E-05
TTC7A	2	47205281	cg25550753	-0.82	2.24E-05
C18orf1	18	13267090	cg21737421	0.82	2.24E-05
C21orf70	21	46385572	cg01071534	0.82	2.26E-05
	10	11387394	cg27412857	-0.82	2.26E-05
	1	37937945	cg13100137	-0.82	2.26E-05
	7	23246896	cg16954385	-0.82	2.27E-05
NCOR2	12	125003407	cg11639950	-0.82	2.27E-05
ATG7	3	11348436	cg16028117	0.82	2.27E-05
OSCP1	1	36914349	cg04430911	-0.90	2.28E-05
C1orf127	1	11020631	cg21157465	0.82	2.29E-05
	15	70787565	cg24405567	-0.82	2.30E-05
CCR7	17	38717275	cg07248223	0.82	2.30E-05
MPO	17	56358318	cg02138358	-0.82	2.31E-05
DOCK5	8	25072319	cg04789529	-0.82	2.31E-05
CETP	16	56995840	cg12564453	-0.82	2.32E-05
EEA1	12	93172875	cg25448856	-0.82	2.34E-05
CPT1A	11	68530177	cg14249520	-0.84	2.34E-05
TBC1D1	4	38073835	cg00812557	-0.82	2.35E-05
GMDS	6	2104322	cg09571972	-0.82	2.35E-05
CAMP	3	48264567	cg06710735	-0.82	2.36E-05
UBE2I	16	1374916	cg26688191	-0.82	2.36E-05
LOC146880	17	62778370	cg02671819	-0.82	2.36E-05
PRKCQ	10	6618723	cg26818464	0.89	2.37E-05
	1	148601198	cg17736671	0.82	2.37E-05
CTAGE5	14	39734964	cg24743156	-0.82	2.37E-05
NCOR2	12	125003218	cg22820108	-0.82	2.38E-05
	6	15244618	cg20892245	-0.82	2.38E-05
POU2F2	19	42599489	cg04406114	-0.82	2.38E-05
ETS2	21	40180000	cg15892280	-0.82	2.38E-05
ICAM2	17	62085532	cg04034685	-0.82	2.38E-05
C6orf222	6	36305071	cg04434994	0.82	2.38E-05
JAKMIP3	10	133948517	cg03872339	0.82	2.39E-05
KIAA1949	6	30647561	cg08420066	0.82	2.39E-05
RNASEH2B	13	51489972	cg22090404	-0.82	2.39E-05
WDR33	2	128473997	cg16727906	-0.82	2.41E-05
ANKRD11	16	89368367	cg04503319	-0.82	2.43E-05
TMEM109	11	60684332	cg27119919	0.82	2.44E-05
	4	153528146	cg23630867	0.82	2.44E-05
LAIR1	19	54877827	cg21892720	-0.90	2.45E-05
STK17A	7	43652643	cg11022926	0.82	2.45E-05
LRRC33	3	196377815	cg27022853	-0.82	2.45E-05
	17	77776428	cg02719608	-0.82	2.45E-05
CCR7	17	38717242	cg16047279	0.82	2.46E-05
SEL1L	14	81999503	cg14132731	0.82	2.47E-05
GPR56	16	57680131	cg26955845	-0.82	2.47E-05
MSRB3	12	65671664	cg12488187	-0.82	2.47E-05
HECA	6	139483193	cg23280720	0.85	2.48E-05
MUC5B	11	1252192	cg27661209	0.82	2.49E-05
	6	42739639	cg05945608	0.82	2.50E-05
TERT	5	1268949	cg16429735	0.89	2.51E-05
MGRN1	16	4730136	cg08782022	-0.82	2.51E-05
	8	28918821	cg11893955	0.82	2.51E-05
ZFP36L1	14	69256888	cg08169020	0.82	2.51E-05
CERK	22	47082044	cg12509665	-0.82	2.52E-05
MBP	18	74824413	cg25389087	-0.82	2.52E-05
	2	43158610	cg01479187	-0.82	2.52E-05
CSTA	3	122043799	cg26928972	-0.82	2.52E-05
DLG5	10	79659038	cg23963984	-0.82	2.53E-05
C6orf70	6	170165905	cg21762728	-0.82	2.53E-05
C21orf125	21	44869682	cg20999167	0.82	2.53E-05
C17orf91;MIR22	17	1617465	cg22516975	-0.82	2.54E-05
	10	3497811	cg03376308	-0.82	2.54E-05
PCGF3	4	720144	cg17397159	-0.82	2.54E-05
DENND2D	1	111743202	cg20317872	0.91	2.54E-05
LSP1	11	1892608	cg24024833	0.82	2.54E-05
	1	110335018	cg13229972	-0.82	2.56E-05
OXER1	2	42990957	cg23759710	-0.82	2.57E-05
RASSF5	1	206729685	cg05756492	0.92	2.58E-05
PRKCH	14	61793064	cg17306848	0.90	2.58E-05
KRT18	12	53343703	cg14212748	-0.82	2.58E-05
	14	99502466	cg18091385	-0.82	2.58E-05
	1	159838031	cg05954830	-0.82	2.59E-05
	10	91020653	cg02314339	-0.82	2.60E-05
TPRG1	3	188995030	cg20168849	-0.82	2.60E-05
	19	42442230	cg23202167	-0.82	2.61E-05
DDIT4	10	74034667	cg20897136	0.82	2.61E-05
CARHSP1	16	8963749	cg09500196	-0.82	2.61E-05
DENND1B	1	197745238	cg17611742	0.82	2.61E-05
ANKRD6	6	90312516	cg10981962	0.82	2.61E-05
TNFSF12;TNFSF12-TNFSF13	17	7452644	cg17892169	0.81	2.62E-05
CSNK1E	22	38714426	cg07313319	-0.82	2.62E-05
MTCH2	11	47639458	cg22321327	-0.82	2.63E-05
	22	29225779	cg23772226	-0.83	2.64E-05
SKI	1	2232063	cg01852476	0.82	2.64E-05
LOC100132354	6	43858735	cg07627535	0.82	2.64E-05
	9	95817516	cg13681496	-0.81	2.64E-05
TOR3A	1	179061154	cg00852924	-0.86	2.65E-05
S1PR2	19	10332165	cg06655349	-0.87	2.65E-05
ZNF706	8	102209920	cg11849798	-0.81	2.66E-05
KSR1	17	25872931	cg04561005	-0.82	2.66E-05
MAST3	19	18234829	cg03594868	-0.81	2.66E-05
	1	32255601	cg19225369	0.81	2.66E-05
RXRA	9	137252129	cg14236758	-0.81	2.67E-05
C7orf60	7	112529943	cg18305855	-0.81	2.67E-05
PDCD1	2	242802192	cg20805133	0.82	2.68E-05
	2	239505772	cg08321382	0.81	2.68E-05
	7	142495846	cg19856897	0.81	2.69E-05
COL4A1	13	110802745	cg03291835	-0.81	2.69E-05
	1	25349681	cg27537125	0.81	2.69E-05
	3	44170067	cg06020529	0.81	2.71E-05
UNC93B1	11	67770665	cg11027221	-0.81	2.71E-05
	21	35575070	cg19118951	-0.81	2.73E-05
BTBD12	16	3639160	cg08367804	-0.81	2.73E-05
	17	21096632	cg11747279	0.81	2.73E-05
CD7	17	80275542	cg25662857	0.81	2.74E-05
KLK11	19	51531297	cg18819619	0.81	2.74E-05
SMG6	17	2060623	cg23403980	-0.81	2.74E-05
GDF3	12	7848348	cg03781098	-0.81	2.74E-05
	8	37379119	cg11639815	-0.81	2.74E-05
	2	102758186	cg05886087	-0.89	2.74E-05
ZNF646	16	31090322	cg01067137	-0.81	2.74E-05
UBE3A	15	25650611	cg11826104	-0.81	2.75E-05
TNFSF12;TNFSF12-TNFSF13	17	7452926	cg12045829	0.81	2.75E-05
RASSF5	1	206729099	cg02035751	0.81	2.75E-05
HEXDC	17	80398412	cg13984746	-0.81	2.76E-05
FUT4	11	94278457	cg08863777	-0.81	2.77E-05
HOXB4	17	46653711	cg11971423	-0.81	2.78E-05
ZNF689	16	30616649	cg07000116	-0.81	2.78E-05
TMCO3	13	114182218	cg23169588	-0.81	2.79E-05
NDUFA6	22	42481778	cg00395296	-0.81	2.79E-05
ETS1	11	128367010	cg26404422	0.81	2.79E-05
CELSR3;SLC26A6	3	48673931	cg21800196	-0.83	2.80E-05
	8	122558224	cg03128890	-0.81	2.80E-05
	9	128022358	cg11557901	-0.81	2.81E-05
FASTK;TMUB1	7	150779284	cg22011804	0.81	2.81E-05
KIAA1949	6	30653512	cg25980484	0.81	2.81E-05
SLC43A2	17	1528465	cg16061354	-0.81	2.83E-05
ZDHHC2	8	17017866	cg17090611	-0.81	2.83E-05
NCOR2	12	124876650	cg11050793	-0.81	2.85E-05
LTA	6	31540399	cg01157951	0.82	2.85E-05
	10	125817817	cg19588519	-0.95	2.85E-05
ADHFE1	8	67365340	cg20794855	-0.81	2.86E-05
CPLX1	4	786718	cg01322142	0.81	2.86E-05
IL1RN	2	113891507	cg25265126	0.81	2.86E-05
INPP5A	10	134429869	cg17444479	0.81	2.86E-05
RCAN3	1	24861919	cg26692749	0.81	2.87E-05
	2	111979398	cg13551117	-0.81	2.87E-05
TMEM229B	14	67982456	cg25006823	0.81	2.88E-05
	11	66883117	cg13980609	-0.81	2.88E-05
SEPHS2	16	30456379	cg26697065	0.81	2.89E-05
GNASAS;MIR298;MIR296	20	57394000	cg03030267	0.88	2.89E-05
KCNE1	21	35884376	cg21088514	-0.81	2.89E-05
SLC16A4	1	110923328	cg24058365	-0.81	2.90E-05
PRR5L	11	36397123	cg26601310	0.81	2.91E-05
	1	8212843	cg05270224	0.81	2.92E-05
ZMIZ1	10	81053187	cg06162030	-0.81	2.92E-05
S1PR1	1	101701364	cg19038540	0.81	2.92E-05
MUS81	11	65630355	cg27305772	-0.81	2.92E-05
ZNF496	1	247496404	cg13911707	-0.81	2.92E-05
PNOC	8	28196926	cg03746834	-0.81	2.93E-05
IGFBP6	12	53490352	cg06559575	-0.81	2.94E-05
CCT3;C1orf182	1	156309258	cg05532239	-0.81	2.94E-05
	5	54916621	cg19673549	-0.81	2.95E-05
	2	85667381	cg11651615	0.81	2.96E-05
FXYD2	11	117698911	cg22335223	0.81	2.96E-05
	15	90543224	cg14023999	-0.81	2.97E-05
RAC1	7	6415217	cg01821684	0.81	2.97E-05
TBC1D2	9	101011718	cg13709496	-0.81	2.98E-05
CACNB1	17	37331531	cg26128121	-0.87	2.98E-05
NDRG1	8	134249790	cg11091012	-0.81	2.98E-05
TNRC6B	22	40720633	cg16093065	0.81	2.98E-05
	1	228073635	cg01097408	-0.81	2.98E-05
TNRC6B	22	40720631	cg14150023	0.81	2.98E-05
	19	56130797	cg15986587	-0.81	2.99E-05
METTL9	16	21650166	cg07917978	0.81	2.99E-05
HDAC4	2	240205408	cg17285931	-0.81	3.00E-05
PECAM1	17	62401400	cg20830994	0.81	3.02E-05
	6	106497542	cg07970325	-0.81	3.02E-05
RPTOR	17	78764256	cg16115689	0.86	3.02E-05
LPIN1	2	11885560	cg11466832	-0.81	3.03E-05
AUTS2	7	69358880	cg07879825	-0.81	3.05E-05
STARD6	18	51882189	cg18934187	-0.81	3.05E-05
UPF3A	13	115046279	cg07218880	0.87	3.06E-05
RBM38	20	55968294	cg09696044	0.82	3.06E-05
	17	75093989	cg01889025	-0.81	3.07E-05
	2	134933179	cg21221263	-0.81	3.07E-05
PRKAR1B	7	630823	cg00541718	-0.81	3.07E-05
HTRA4;PLEKHA2	8	38831148	cg21184369	-0.81	3.08E-05
RBM19	12	114299076	cg04831327	-0.90	3.08E-05
C21orf71	21	26955893	cg24984834	0.81	3.08E-05
	14	89604062	cg25015038	-0.81	3.08E-05
PERP	6	138426712	cg25821223	-0.81	3.09E-05
ST7;ST7OT2	7	116786870	cg05667818	-0.81	3.09E-05
RAI1	17	17604184	cg03720762	-0.81	3.09E-05
FAM120B	6	170684299	cg00439981	-0.81	3.10E-05
CSK	15	75077691	cg01735277	0.94	3.11E-05
PEMT	17	17465242	cg18173263	-0.81	3.11E-05
C2CD4B	15	62457883	cg03461851	-0.81	3.15E-05
TNFSF4	1	173176523	cg10861599	-0.81	3.16E-05
	6	27471350	cg23897613	-0.81	3.17E-05
AIG1	6	143380966	cg11314042	-0.83	3.17E-05
ARRDC1	9	140502926	cg14135809	-0.87	3.18E-05
TBCD	17	80833393	cg03778909	-0.91	3.19E-05
DKFZp761E198	11	65547049	cg05257275	-0.81	3.19E-05
CNKSR3	6	154799663	cg23528791	-0.81	3.19E-05
C3orf25	3	129146731	cg00218914	-0.81	3.20E-05
SLC22A23	6	3318592	cg04450994	0.81	3.22E-05
	3	184348643	cg11560312	0.80	3.22E-05
ST3GAL3	1	44300942	cg09989037	-0.94	3.23E-05
MAP3K11	11	65378622	cg05436845	-0.81	3.24E-05
	1	205255619	cg02295992	0.81	3.24E-05
VPS13D	1	12509707	cg23983887	0.81	3.25E-05
SDR39U1;KHNYN	14	24909125	cg23383149	-0.81	3.25E-05
STK38L	12	27396765	cg05171937	-0.81	3.25E-05
CFDP1	16	75375801	cg05727149	-0.81	3.27E-05
	10	111695004	cg10061805	0.80	3.27E-05
	12	125028302	cg19355069	-0.91	3.27E-05
	14	22993190	cg03035162	0.81	3.27E-05
	3	194397111	cg24379742	0.81	3.27E-05
	21	39748803	cg24018174	-0.81	3.28E-05
ZNF397OS	18	32848016	cg13606990	0.81	3.29E-05
SYNGAP1	6	33400543	cg22875823	-0.81	3.29E-05
NLN	5	65020927	cg03550620	-0.80	3.29E-05
ANKRD53	2	71212504	cg22050950	-0.81	3.30E-05
ASPH	8	62612575	cg07538204	-0.82	3.30E-05
	20	30196714	cg08276755	-0.80	3.30E-05
EXOC6	10	94594490	cg13314863	0.81	3.30E-05
	10	75647561	cg14333542	-0.80	3.31E-05
	11	330945	cg23326607	0.80	3.32E-05
ITSN2	2	24527092	cg25800638	-0.80	3.32E-05
	4	113192515	cg25198847	-0.90	3.32E-05
FUT4	11	94278538	cg20533957	-0.80	3.33E-05
UBE2E1	3	23849114	cg19719475	-0.80	3.35E-05
LZTS2	10	102760724	cg19499884	-0.80	3.36E-05
TMC8	17	76130139	cg01791634	0.80	3.37E-05
INSL6	9	5184060	cg01003815	0.80	3.39E-05
ARID3B	15	74881051	cg11077171	-0.80	3.41E-05
BRE	2	28177263	cg20591120	-0.80	3.41E-05
CBFA2T3	16	89025522	cg07027457	-0.80	3.42E-05
PLEKHF1	19	30157918	cg05897963	0.80	3.43E-05
SLC26A1	4	973177	cg07658508	-0.80	3.44E-05
GPR171;MED12L	3	150920964	cg11630392	0.85	3.45E-05
	4	109355164	cg05155319	0.80	3.47E-05
	6	14212128	cg11405200	-0.80	3.47E-05
	6	46459256	cg16229376	-0.80	3.47E-05
EFEMP2	11	65635258	cg17616283	-0.80	3.49E-05
TRIM38	6	25965330	cg17313269	-0.84	3.51E-05
LMO2	11	33913716	cg11822932	-0.80	3.52E-05
	6	30720484	cg06422467	-0.84	3.53E-05
CXCR5	11	118763863	cg13298528	0.80	3.53E-05
CAPS	19	5914158	cg06713671	-0.80	3.55E-05
AGPAT3	21	45345152	cg01331461	-0.80	3.55E-05
HNRNPUL1	19	41805850	cg00781658	0.80	3.56E-05
RAB11FIP3	16	474467	cg06502279	-0.84	3.56E-05
FLJ23834	7	105662809	cg02366772	0.83	3.56E-05
	9	132360781	cg13537102	-0.80	3.56E-05
SHANK1	19	51220273	cg22626858	0.80	3.56E-05
RAI1	17	17589471	cg23051272	-0.80	3.57E-05
C1orf77;S100A13	1	153607701	cg22706106	0.80	3.58E-05
PLEKHF1	19	30162771	cg14945937	0.80	3.58E-05
	7	102067440	cg11860434	0.80	3.59E-05
ZMAT5	22	30129607	cg23414595	-0.80	3.59E-05
DAPK2	15	64263738	cg02919090	0.80	3.59E-05
ZAP70	2	98329811	cg09006159	0.80	3.62E-05
SAMD13	1	84766782	cg17142950	-0.80	3.62E-05
MYL9	20	35169380	cg06420834	-0.80	3.63E-05
STK38	6	36462140	cg13528479	-0.80	3.63E-05
	10	76947956	cg05021029	0.80	3.64E-05
CLUL1	18	615471	cg13483727	-0.80	3.64E-05
	14	50526483	cg12073440	-0.80	3.65E-05
ZAP70	2	98329942	cg13853141	0.80	3.65E-05
WDFY1	2	224751989	cg23363263	-0.80	3.66E-05
C7orf50	7	1066650	cg04816311	-0.84	3.66E-05
KCNC4	1	110764594	cg12723026	-0.80	3.66E-05
TFEB	6	41691270	cg08053935	-0.80	3.67E-05
SH3BP2	4	2802612	cg24492202	-0.82	3.68E-05
MTA3	2	42880391	cg21842916	-0.84	3.69E-05
LOC100288797	20	2797501	cg27609986	0.80	3.69E-05
KDM5B	1	202772164	cg24880665	-0.80	3.69E-05
RXFP3	5	33935027	cg08709576	-0.80	3.69E-05
	7	65839403	cg04484126	-0.80	3.69E-05
CORO1A;LOC606724	16	30198517	cg02767068	0.80	3.69E-05
PTPN9	15	75869384	cg17873645	0.80	3.70E-05
COX6A2	16	31440866	cg07053699	0.80	3.72E-05
ANXA6	5	150524635	cg15892650	0.80	3.73E-05
DDAH2	6	31698226	cg18055007	-0.80	3.73E-05
LRRC2	3	46586857	cg04522866	-0.80	3.74E-05
AHRR	5	400517	cg17401179	-0.80	3.74E-05
ADD1	4	2925654	cg07134632	-0.80	3.74E-05
	7	37734052	cg26065247	-0.80	3.74E-05
CBFA2T3	16	89003166	cg02187822	-0.80	3.75E-05
LY6G5C	6	31649619	cg22708150	-0.80	3.76E-05
ZNF250	8	146104221	cg10639435	0.80	3.77E-05
STK10	5	171484376	cg19683960	-0.80	3.77E-05
	5	98269394	cg23021796	-0.80	3.77E-05
EIF3B	7	2416675	cg22966391	0.80	3.78E-05
LOXHD1	18	44143050	cg14850601	0.80	3.79E-05
	6	108874950	cg25015371	-0.87	3.79E-05
AHDC1	1	27884179	cg02576395	-0.80	3.80E-05
JARID2	6	15298461	cg04097131	-0.80	3.81E-05
	1	43537960	cg17898054	-0.80	3.81E-05
CAMK2G	10	75627144	cg05379597	-0.80	3.83E-05
CCDC47	17	61847885	cg08782002	-0.80	3.84E-05
NCOR2	12	124872143	cg16205844	-0.80	3.84E-05
CMTM7	3	32462766	cg22257056	-0.80	3.85E-05
FLT1	13	28903926	cg18520125	-0.80	3.86E-05
DDIT4	10	74034663	cg10592592	0.80	3.86E-05
IGF2R	6	160388924	cg18189591	-0.80	3.87E-05
NFKBIA	14	35871954	cg00689225	0.82	3.88E-05
SH3BP5L	1	249105687	cg02856842	-0.80	3.88E-05
HTR2A	13	47472250	cg15692052	0.80	3.90E-05
KIAA1949	6	30647649	cg10145196	0.80	3.92E-05
ROR1	1	64409138	cg19320261	0.82	3.92E-05
KCNN3	1	154794443	cg13084419	0.80	3.92E-05
	1	22431609	cg10895682	0.93	3.92E-05
	1	200337470	cg27058077	-0.80	3.92E-05
SCRN1	7	30009236	cg04858110	0.80	3.93E-05
TXNDC11	16	11834960	cg06994787	0.80	3.94E-05
C19orf12	19	30205554	cg27304729	0.80	3.95E-05
TMEM120B	12	122155069	cg27428551	-0.80	3.95E-05
LOC652276	16	2660876	cg03571959	-0.79	3.97E-05
UPF2	10	12085641	cg00513208	0.80	3.97E-05
CASQ2	1	116270626	cg14985891	-0.80	3.98E-05
SEMA6B	19	4544095	cg04848343	-0.80	3.99E-05
	1	244443687	cg00967073	-0.79	4.00E-05
RPTOR	17	78753756	cg22386583	-0.80	4.00E-05
TRIM69	15	45027253	cg10517312	0.80	4.00E-05
SLC22A18;SLC22A18AS	11	2920819	cg16346422	-0.79	4.00E-05
	10	101297508	cg13424029	-0.99	4.00E-05
MXD3	5	176734858	cg07671752	-0.79	4.00E-05
COL11A2	6	33133370	cg23332813	0.79	4.01E-05
	3	50298315	cg26132647	-0.80	4.01E-05
	3	149934218	cg25214310	0.80	4.01E-05
REEP3	10	65280473	cg05592245	0.79	4.02E-05
	18	77565614	cg16173847	0.80	4.03E-05
CTDSPL	3	37904293	cg12919119	-0.79	4.04E-05
	14	22953113	cg20976833	0.79	4.05E-05
TRIM27	6	28871735	cg25701364	-0.79	4.05E-05
HDAC4	2	240152334	cg25652742	-0.79	4.06E-05
ADAMTS1	21	28214928	cg20187011	-0.79	4.06E-05
ITPR1	3	4625188	cg02105211	-0.79	4.07E-05
RSAD2	2	7016509	cg23213327	-0.79	4.08E-05
MCCC1	3	182814959	cg01212284	-0.79	4.10E-05
LSP1	11	1892142	cg26897904	0.79	4.11E-05
TPD52L2	20	62509309	cg07411111	-0.79	4.12E-05
DNMT3B	20	31351813	cg22052056	-0.79	4.12E-05
FKRP	19	47258676	cg12156512	-0.79	4.14E-05
KCNJ4	22	38825918	cg22325145	-0.79	4.14E-05
SORL1	11	121460793	cg03055520	-0.79	4.15E-05
HDAC4	2	240168283	cg26456554	-0.79	4.16E-05
	13	25209505	cg19014607	-0.79	4.17E-05
	16	85478769	cg04561791	0.79	4.17E-05
FOXP1	3	71276214	cg17803993	0.79	4.19E-05
ZNFX1	20	47874155	cg01332882	-0.79	4.19E-05
C1orf158	1	12806027	cg00945108	0.79	4.19E-05
	6	24936965	cg10699171	0.79	4.20E-05
LYRM4	6	5174647	cg13962347	0.79	4.20E-05
EML4	2	42399049	cg04741211	0.79	4.20E-05
	14	62120470	cg18728780	-0.79	4.20E-05
SPIRE2	16	89922043	cg10024987	0.79	4.21E-05
SCNM1;LYSMD1	1	151137376	cg01966665	-0.85	4.21E-05
SBNO2	19	1155056	cg18004847	-0.92	4.21E-05
ZBTB47	3	42694803	cg02316506	-0.79	4.22E-05
CCDC88A	2	55636555	cg13359689	-0.83	4.23E-05
	12	57382283	cg26545245	-0.80	4.24E-05
YIF1A	11	66055170	cg08908247	-0.79	4.24E-05
	1	32413203	cg11721491	-0.79	4.24E-05
	2	42326070	cg26672098	-0.86	4.25E-05
	17	37024401	cg16207110	-0.79	4.25E-05
CTAGE5	14	39735211	cg13277939	-0.79	4.27E-05
MCL1	1	150547677	cg26118326	0.84	4.28E-05
PACS2	14	105779952	cg16162970	-0.80	4.28E-05
BAT5	6	31658176	cg05256179	0.79	4.28E-05
NPC1	18	21163172	cg12709880	-0.79	4.28E-05
	5	964196	cg11697194	0.89	4.28E-05
NCOR2	12	124864594	cg07241090	-0.79	4.29E-05
FCGRT	19	50015523	cg11847636	-0.79	4.30E-05
CCL26	7	75405967	cg11303839	0.79	4.31E-05
C20orf141	20	2795194	cg13672800	-0.82	4.31E-05
	20	35584019	cg05971521	0.79	4.32E-05
NADK	1	1690389	cg08937102	-0.79	4.32E-05
NTAN1	16	15135397	cg26985681	-0.79	4.33E-05
HOXA9	7	27203430	cg03217995	-0.79	4.35E-05
LOC285501	4	178650012	cg18697089	0.82	4.36E-05
KIAA0146	8	48176671	cg14547461	-0.89	4.36E-05
LTA	6	31539735	cg14441276	0.87	4.36E-05
OSTalpha	3	195946921	cg04855678	-0.79	4.37E-05
CD59	11	33754357	cg05344747	-0.79	4.38E-05
TMCC1	3	129575053	cg12196294	-0.79	4.40E-05
	7	157091435	cg08454687	-0.79	4.41E-05
DGKZ	11	46389164	cg24713122	-0.79	4.41E-05
RNF166	16	88770966	cg03776194	0.79	4.41E-05
RBM19	12	114260007	cg13621101	0.79	4.42E-05
GBAP1	1	155194782	cg14528056	-0.79	4.43E-05
	14	23583133	cg25099490	-0.79	4.44E-05
FOXP1	3	71359873	cg18996141	-0.79	4.44E-05
HFE	6	26086585	cg13015616	0.79	4.47E-05
C11orf75	11	93271088	cg15412815	-0.79	4.47E-05
ALDH3B1	11	67776576	cg18229767	-0.79	4.48E-05
	1	115722330	cg25747670	0.79	4.48E-05
ARFIP1	4	153814351	cg14249174	-0.79	4.49E-05
IL2RB	22	37546124	cg11558856	0.79	4.49E-05
S100A2	1	153536278	cg07353685	-0.79	4.49E-05
	3	51987688	cg22084410	-0.87	4.50E-05
TMEM9B	11	8969269	cg24574546	0.79	4.52E-05
SLC35F3	1	234349253	cg07566700	-0.79	4.52E-05
AATK	17	79129022	cg16732654	-0.79	4.52E-05
DENND2D	1	111743368	cg00619207	0.79	4.52E-05
TRIM39	6	30297320	cg09020199	-0.96	4.53E-05
WWTR1	3	149378707	cg19547293	0.79	4.53E-05
	3	196352027	cg25771026	-0.79	4.53E-05
KIF1B	1	10413700	cg21406409	0.79	4.54E-05
CTF1	16	30907560	cg06159340	-0.79	4.54E-05
ANKRD11	16	89401621	cg05944840	-0.79	4.55E-05
LOC339524	1	87598514	cg08371190	-0.79	4.56E-05
TSPAN3	15	77336938	cg06616081	-0.79	4.57E-05
HDAC4	2	240205260	cg00116699	-0.79	4.58E-05
SLC25A20	3	48936979	cg05964212	0.79	4.58E-05
SLC45A4	8	142237307	cg17207736	-0.79	4.59E-05
MAD1L1	7	1993468	cg25573368	0.79	4.59E-05
HLA-E	6	30458601	cg11594821	0.79	4.59E-05
E2F3	6	20416519	cg13654085	0.79	4.60E-05
NCR3	6	31560776	cg23484380	0.79	4.60E-05
NADSYN1	11	71189490	cg05785753	-0.97	4.60E-05
ELMO3;E2F4	16	67232460	cg07719604	-0.79	4.61E-05
NARG2	15	60767308	cg22384801	-0.80	4.61E-05
PPP5C	19	46876609	cg04404772	-0.79	4.62E-05
	14	22983139	cg09401639	0.79	4.64E-05
ZBTB47	3	42694783	cg22304662	-0.79	4.64E-05
SORCS2	4	7637533	cg10876767	-0.79	4.64E-05
TOX	8	60027867	cg22641280	0.86	4.65E-05
PVT1	8	129089293	cg03481855	0.79	4.66E-05
	17	79799358	cg13480197	-0.79	4.67E-05
INPP5A	10	134362164	cg10967866	-0.81	4.67E-05
CCND2	12	4384888	cg07066369	-0.79	4.67E-05
MADD;NR1H3	11	47290188	cg19126615	-0.87	4.69E-05
RANGAP1	22	41653226	cg20978858	-0.79	4.69E-05
MMP23B	1	1566374	cg00262621	0.79	4.70E-05
SSH1	12	109235071	cg26508200	-0.87	4.71E-05
ZMIZ1	10	80999807	cg18737081	-0.79	4.71E-05
PCGF3	4	742497	cg10009224	-0.79	4.71E-05
	1	33505458	cg26419676	-0.87	4.71E-05
APBB2	4	40964962	cg07291349	-0.79	4.72E-05
GALK2	15	49462118	cg18736186	0.86	4.72E-05
RIN1	11	66104468	cg14042308	0.79	4.72E-05
RUNX3	1	25291385	cg13461622	0.79	4.74E-05
WAC	10	28876249	cg02392124	-0.79	4.74E-05
C6orf105	6	11771840	cg08421910	-0.80	4.76E-05
MYCN;MYCNOS	2	16083276	cg07083806	-0.79	4.76E-05
CD300LF;RAB37	17	72709096	cg17056607	-0.79	4.77E-05
ILVBL	19	15227219	cg23661483	-0.79	4.78E-05
PDE6H	12	15134481	cg01591037	-0.79	4.78E-05
FBXO21	12	117627223	cg01817067	0.87	4.79E-05
PUM1	1	31465032	cg00173776	-0.79	4.80E-05
MSRA	8	10210282	cg10414350	0.79	4.82E-05
LFNG	7	2565575	cg00892324	-0.81	4.83E-05
CECR2	22	17956462	cg03408904	-0.79	4.83E-05
DEPDC1B	5	59929339	cg03605542	-0.79	4.85E-05
SORBS2	4	186577902	cg13662569	0.79	4.85E-05
CPOX	3	98313516	cg10752508	-0.79	4.86E-05
RGS1	1	192544902	cg02586212	0.79	4.86E-05
EPS15L1	19	16553711	cg19280540	-0.79	4.86E-05
ABCC1	16	16190393	cg01332683	-0.96	4.87E-05
RCC2	1	17751614	cg25009141	-0.79	4.87E-05
IL12RB1	19	18197544	cg11992736	0.79	4.87E-05
TOP1MT	8	144403454	cg13394182	-0.78	4.89E-05
SCARF1	17	1541763	cg14177325	-0.79	4.90E-05
NCOR2	12	124864528	cg04930596	-0.83	4.93E-05
	1	225655154	cg16516405	0.79	4.93E-05
ZBTB32	19	36203512	cg03068068	0.79	4.93E-05
LIME1	20	62367888	cg00446123	0.80	4.94E-05
EIF3B	7	2419958	cg24695071	-0.81	4.94E-05
	2	8445893	cg19704902	-0.78	4.94E-05
SKAP1	17	46506947	cg05106502	0.79	4.95E-05
BDH1	3	197249274	cg09610644	-0.79	4.95E-05
IFNA14	9	21239944	cg00474004	0.78	4.96E-05
LTA	6	31540169	cg10476003	0.78	4.96E-05
DIP2B	12	51139321	cg19055828	-0.78	4.96E-05
HLA-DOA	6	32977138	cg17214455	-0.79	4.97E-05
	17	8611612	cg26003140	-0.78	4.98E-05
HLA-E	6	30459867	cg17615629	0.86	4.98E-05
GIMAP5	7	150435779	cg03334072	0.79	4.98E-05
	12	48228889	cg23539261	-0.90	5.00E-05
	17	17287344	cg10697491	-0.78	5.01E-05
CYP11A1	15	74631030	cg06457577	0.79	5.02E-05
TAPBPL	12	6570167	cg15719903	0.78	5.02E-05
MED12L;P2RY13	3	151047307	cg24474182	-0.78	5.02E-05
ANKRD11	16	89487322	cg09971549	0.81	5.02E-05
CD44	11	35164485	cg14082886	0.78	5.04E-05
	6	33788925	cg09333584	-0.78	5.04E-05
SLC12A9;TRIP6	7	100463508	cg19279257	-0.78	5.04E-05
CYTH4	22	37678728	cg12741639	0.78	5.06E-05
NCK2	2	106485542	cg15835718	0.78	5.06E-05
	10	134833372	cg18720533	0.78	5.06E-05
WDR41	5	76788546	cg14666655	-0.83	5.07E-05
LOC404266;HOXB5	17	46669492	cg12744859	-0.78	5.08E-05
CETP	16	56995739	cg26624021	-0.78	5.10E-05
	17	55822272	cg12582317	-0.78	5.10E-05
TOMM70A	3	100116021	cg04244170	-0.78	5.10E-05
TBC1D14	4	7033722	cg14107488	-0.78	5.11E-05
ITPRIPL1	2	96990549	cg02802590	0.78	5.11E-05
PML	15	74303043	cg09642075	-0.93	5.12E-05
SLC20A2	8	42356731	cg22855020	-0.81	5.13E-05
	15	23887710	cg03851878	-0.78	5.13E-05
	6	33870701	cg27198497	-0.78	5.15E-05
AIP	11	67251677	cg20973735	0.78	5.17E-05
ARHGEF3	3	56789178	cg08052292	-0.78	5.17E-05
TSGA14	7	130049683	cg25863967	-0.78	5.18E-05
NBEAL2	3	47040357	cg26432350	-0.78	5.18E-05
SAPS2	22	50841775	cg20366239	-0.78	5.19E-05
	10	96143568	cg10751070	-0.78	5.19E-05
BRI3	7	97914016	cg26460483	-0.78	5.20E-05
	4	183728479	cg25287198	-0.78	5.21E-05
KIF21B	1	200994098	cg15288326	-0.78	5.21E-05
	22	46443395	cg00209037	-0.87	5.21E-05
MRPL3	3	131222106	cg20894410	-0.78	5.22E-05
SPG7	16	89598950	cg03169557	-0.78	5.22E-05
YWHAQ	2	9752386	cg02473287	-0.78	5.22E-05
TMCO3	13	114182159	cg19023589	-0.88	5.23E-05
MAP3K6	1	27687685	cg25133130	-0.78	5.23E-05
ECE1	1	21664810	cg13086983	-0.95	5.23E-05
HOXA9	7	27202344	cg01891966	-0.78	5.27E-05
FUT4	11	94278603	cg18023065	-0.78	5.27E-05
FAM167B	1	32711840	cg11190658	-0.81	5.27E-05
RXFP4	1	155910526	cg21284779	-0.78	5.28E-05
	12	133343405	cg14602393	-0.83	5.28E-05
TNFRSF1B	1	12241073	cg05599723	-0.86	5.28E-05
FAM133B	7	92198639	cg07302959	-0.78	5.29E-05
BZW2	7	16700959	cg21660861	0.78	5.29E-05
PEX14	1	10568783	cg05951776	-0.78	5.30E-05
CTSZ	20	57583009	cg22145559	-0.78	5.30E-05
	4	183729073	cg20639618	-0.78	5.31E-05
PSD4;LOC440839	2	113956634	cg02160608	-0.78	5.31E-05
RXFP4	1	155910523	cg25214914	-0.78	5.32E-05
FLJ90757	17	79005047	cg25282976	-0.78	5.33E-05
MYST4	10	76622627	cg25006851	-0.78	5.34E-05
RAD51L1	14	68798365	cg26298914	-0.82	5.34E-05
C5orf32	5	139562873	cg11953913	-0.87	5.35E-05
	17	75096239	cg11597902	-0.78	5.35E-05
LIMD1	3	45677346	cg25437886	-0.78	5.36E-05
LTA	6	31540014	cg21999229	0.78	5.36E-05
DBF4B	17	42828304	cg08413427	-0.86	5.38E-05
PRMT7	16	68366844	cg10061770	-0.78	5.38E-05
ECT2	3	172494364	cg10028625	-0.78	5.39E-05
NEK7	1	198136518	cg09372617	0.78	5.40E-05
SYTL3	6	159075773	cg11879354	-0.78	5.41E-05
EPB49	8	21916824	cg03979241	-0.78	5.42E-05
ZNF695	1	247171838	cg11518349	-0.78	5.46E-05
LOC652276	16	2660830	cg04354689	-0.78	5.46E-05
SH3PXD2A	10	105600413	cg12800012	-0.78	5.46E-05
LTA	6	31539998	cg14597739	0.84	5.47E-05
	16	891805	cg09186244	0.78	5.49E-05
PDCD1	2	242798478	cg15153118	0.78	5.49E-05
AP2B1	17	34053056	cg09144769	-0.78	5.49E-05
ACTN1	14	69377332	cg12194055	0.78	5.50E-05
RPH3AL	17	178697	cg11815570	0.78	5.50E-05
PPP2R2A	8	26216910	cg09069499	-0.78	5.51E-05
	1	40504529	cg02367921	-0.78	5.52E-05
LFNG	7	2563909	cg09723161	-0.78	5.54E-05
LOC284837	21	45232232	cg00546897	-0.78	5.54E-05
	1	8271997	cg02847588	-0.78	5.54E-05
	14	52294766	cg23591955	-0.78	5.55E-05
ZEB2	2	145278564	cg00602811	-0.78	5.55E-05
RGMA	15	93591806	cg25290178	-0.82	5.57E-05
CLIC1	6	31705273	cg21769117	-0.78	5.58E-05
MIR889;MIR539	14	101513644	cg09337069	0.78	5.58E-05
	7	84002356	cg06577850	-0.78	5.60E-05
BTBD12	16	3639688	cg27094376	-0.78	5.60E-05
C2orf85	2	242810927	cg11654325	0.78	5.60E-05
NFATC2	20	50109099	cg02263932	-0.78	5.61E-05
HDAC4	2	240172742	cg17532753	-0.78	5.61E-05
BRI3	7	97912641	cg11366934	-0.78	5.63E-05
RBM9	22	36236395	cg12797594	-0.78	5.63E-05
SLA2	20	35274281	cg21565575	0.78	5.64E-05
CD9	12	6339200	cg04057956	-0.78	5.65E-05
WASL	7	123390035	cg00480856	-0.78	5.66E-05
RREB1	6	7169632	cg07714276	-0.87	5.66E-05
	3	14987434	cg12209946	-0.78	5.67E-05
	10	80697460	cg05162858	-0.78	5.67E-05
TSHR	14	81426012	cg13525276	0.95	5.67E-05
	15	74203067	cg12282777	0.78	5.68E-05
KLC1	14	104094619	cg23090046	-0.78	5.69E-05
VGLL4	3	11643368	cg08525922	-0.78	5.70E-05
IL21R	16	27414281	cg02513379	0.78	5.71E-05
	8	144420118	cg17159187	-0.85	5.71E-05
MACF1	1	39570175	cg08456420	-0.87	5.72E-05
TMEM55A	8	92035517	cg18507018	-0.78	5.73E-05
ZBTB20	3	114622118	cg16323245	-0.80	5.73E-05
KIAA1257	3	128713631	cg18521796	-0.78	5.74E-05
TBX21	17	45809727	cg06927323	-0.78	5.74E-05
	5	139128295	cg26584337	-0.78	5.74E-05
PDLIM7	5	176921820	cg15225325	-0.78	5.75E-05
GHRL	3	10335288	cg13441156	-0.78	5.75E-05
NR4A2	2	157185558	cg06101180	-0.78	5.76E-05
	4	154373513	cg00883123	-0.78	5.77E-05
WDR43;SNORD53	2	29149902	cg21005412	-0.88	5.77E-05
TNF	6	31546067	cg06825478	0.78	5.77E-05
KRTAP12-3;C21orf29	21	46077715	cg10439737	0.78	5.78E-05
	17	61042898	cg04522575	0.95	5.78E-05
ACACA	17	35717813	cg07375836	-0.78	5.78E-05
SCHIP1	3	159547539	cg21374307	-0.78	5.79E-05
ST7	7	116610238	cg23033749	-0.78	5.79E-05
FRMD5	15	44213307	cg23119977	0.78	5.80E-05
	6	288505	cg18000306	-0.78	5.81E-05
AP1B1;SNORD125	22	29729314	cg06710694	-0.78	5.85E-05
TMTC4	13	101328588	cg17479245	-0.78	5.85E-05
KDM6B	17	7742126	cg24893073	-0.78	5.85E-05
HCCA2	11	1543206	cg02376282	0.78	5.86E-05
HDAC4	2	240259213	cg14615927	-0.78	5.87E-05
CYB561	17	61511069	cg10817916	-0.78	5.88E-05
OR10P1	12	56030242	cg26148774	0.78	5.89E-05
	8	23830907	cg02719954	-0.78	5.90E-05
	3	69588171	cg19139092	0.78	5.92E-05
RHBDF2	17	74498163	cg01217876	-0.78	5.92E-05
PIK3R2	19	18267904	cg27287167	-0.78	5.92E-05
SLC2A6	9	136340262	cg02257517	-0.78	5.95E-05
	7	22759083	cg02201050	0.78	5.97E-05
MAP3K11	11	65381096	cg08304120	-0.78	6.02E-05
ICAM3	19	10450862	cg26972937	0.78	6.03E-05
HDAC4	2	240035107	cg16887422	-0.77	6.04E-05
TNNT3	11	1952678	cg14600987	-0.77	6.04E-05
EIF4G3	1	21376633	cg26561681	-0.77	6.04E-05
NFE2	12	54690818	cg09303642	-0.85	6.05E-05
GATS;PVRIG	7	99816988	cg25225693	0.81	6.05E-05
P2RY12;MED12L	3	151102703	cg12754495	-0.77	6.06E-05
SCRIB	8	144894328	cg08973191	-0.77	6.07E-05
SNORD71;AP1G1	16	71792305	cg05708656	0.77	6.08E-05
	8	67434868	cg08781403	0.77	6.10E-05
EGLN1	1	231553510	cg21875980	-0.77	6.10E-05
DHRS9	2	169939876	cg05624376	-0.77	6.10E-05
	20	55041057	cg14929076	-0.77	6.13E-05
CUTA;SYNGAP1	6	33387089	cg18352916	0.77	6.14E-05
GHRLOS;GHRL	3	10334760	cg03920999	-0.77	6.15E-05
	3	108581785	cg06103086	0.77	6.16E-05
PRKCZ	1	2082315	cg26930596	-0.90	6.16E-05
	10	44289380	cg23568192	-0.77	6.16E-05
MAFG	17	79882042	cg07824483	-0.77	6.17E-05
TMEM150B	19	55838021	cg09470754	-0.81	6.18E-05
RREB1	6	7115345	cg10287970	-0.87	6.19E-05
CACNA2D4	12	2027993	cg14916108	-0.77	6.21E-05
NR4A2	2	157184880	cg00240195	-0.77	6.22E-05
	17	3907499	cg09695851	-0.77	6.23E-05
IMPDH1	7	128044655	cg06372654	-0.77	6.24E-05
	12	68024459	cg16011250	0.77	6.25E-05
TAP1	6	32820214	cg26234900	0.77	6.28E-05
	1	41786797	cg20697417	-0.77	6.29E-05
ITK	5	156642345	cg06559878	0.81	6.29E-05
DST	6	56555274	cg05789595	-0.77	6.30E-05
RFT1	3	53164962	cg11184109	-0.77	6.31E-05
KIAA1549	7	138560796	cg22417613	0.77	6.32E-05
C1orf100	1	244534647	cg23280730	-0.77	6.33E-05
TRIM27	6	28874479	cg20544852	-0.77	6.33E-05
	8	91010920	cg16565528	-0.77	6.34E-05
C22orf9	22	45635600	cg01725872	-0.77	6.35E-05
FSD1;TMIGD2	19	4303817	cg21638625	0.77	6.36E-05
	17	40189970	cg24987604	0.77	6.38E-05
CCDC101	16	28584802	cg07866632	-0.77	6.41E-05
UFM1	13	38935967	cg19750657	-0.77	6.43E-05
ETS2	21	40193056	cg00168694	-0.85	6.44E-05
FGR	1	27961796	cg13448978	-0.83	6.44E-05
TBCD	17	80834089	cg13304638	-0.77	6.45E-05
C1orf162	1	112016586	cg23068939	-0.77	6.45E-05
HPS4	22	26876075	cg13345299	-0.77	6.49E-05
SLC43A2	17	1521483	cg18964590	-0.77	6.49E-05
SH2D3C	9	130524902	cg13599613	-0.77	6.49E-05
STAB1	3	52529064	cg01381934	-0.88	6.50E-05
GPR81	12	123214864	cg17346246	0.77	6.51E-05
	2	218898788	cg23940612	-0.77	6.52E-05
REEP4	8	21996234	cg10127660	-0.77	6.54E-05
ESM1	5	54275198	cg09452568	-0.88	6.56E-05
NDE1;MYH11	16	15797297	cg03308839	-0.80	6.56E-05
HLA-DPB2	6	33093109	cg12954267	0.77	6.56E-05
	7	140015868	cg21210409	-0.82	6.56E-05
GIMAP4	7	150264987	cg00323915	0.94	6.56E-05
MBNL1;TMEM14E	3	152057943	cg18861231	0.77	6.56E-05
	5	932900	cg17612535	0.77	6.56E-05
	16	86950827	cg02359025	0.77	6.57E-05
GSTA4	6	52859107	cg22486834	-0.77	6.58E-05
	16	3183125	cg10068491	-0.77	6.58E-05
TBC1D22B	6	37248768	cg08784966	-0.77	6.60E-05
LANCL1	2	211339074	cg10447327	-0.77	6.61E-05
INPP5A	10	134583235	cg23495441	0.77	6.61E-05
TMEM165	4	56265301	cg09317128	0.77	6.61E-05
OTOF	2	26782726	cg19241831	0.77	6.61E-05
TGFBR3	1	92338262	cg10324998	0.77	6.62E-05
DAK	11	61115736	cg20242427	-0.77	6.64E-05
VGLL4;ATG7	3	11597941	cg00668519	-0.97	6.64E-05
DQX1	2	74753759	cg06721411	-0.77	6.66E-05
LOC728264;MIR143	5	148808487	cg21242144	-0.81	6.66E-05
	16	10479562	cg00966255	0.82	6.68E-05
RPTOR	17	78860076	cg13549638	-0.85	6.70E-05
	12	27170664	cg04904784	-0.77	6.70E-05
DENND2D	1	111733668	cg15591803	-0.77	6.71E-05
ZDHHC14	6	158066811	cg17852032	-0.77	6.73E-05
LRP8	1	53794760	cg26191586	0.77	6.73E-05
CPT1A	11	68605511	cg23756264	-0.77	6.73E-05
SHROOM3	4	77665102	cg15871969	0.77	6.73E-05
	1	203297311	cg12801030	0.77	6.76E-05
EIF4E3	3	71730474	cg15037823	-0.77	6.77E-05
TRIM26	6	30169069	cg22463097	-0.77	6.78E-05
	2	43195545	cg12079904	-0.77	6.79E-05
	2	86163827	cg00533827	-0.77	6.80E-05
FREM1	9	14749903	cg14506515	1.06	6.81E-05
PDGFD	11	103930844	cg02175321	-0.77	6.81E-05
SLC12A9;TRIP6	7	100463759	cg04742719	-0.77	6.81E-05
	11	113599852	cg11067407	-0.83	6.82E-05
HOXB2	17	46622491	cg09313705	-0.77	6.85E-05
WDR45L	17	80581805	cg25197500	-0.77	6.87E-05
RAVER1	19	10434247	cg23490822	-0.77	6.87E-05
EPC2	2	149478494	cg26872780	-0.80	6.88E-05
C7orf50;MIR339	7	1063891	cg02022181	-0.91	6.88E-05
TNFRSF25	1	6521490	cg10982045	0.77	6.89E-05
APLP2	11	129938601	cg01738638	-0.77	6.90E-05
RPH3A	12	113307748	cg02305353	0.77	6.91E-05
NDUFV2	18	9105577	cg15350780	0.77	6.91E-05
BCL11B	14	99664279	cg27123256	-0.79	6.91E-05
PLEKHA1	10	124181965	cg02556345	0.86	6.91E-05
SCARF1	17	1549098	cg12485428	-0.81	6.93E-05
	1	9256341	cg13693328	-0.77	6.93E-05
AKAP1	17	55169508	cg05778424	-0.92	6.93E-05
	15	31471263	cg10644148	0.77	6.94E-05
ALAS1	3	52235959	cg13241645	-0.85	6.95E-05
SUSD1	9	114937992	cg04230060	-0.77	6.96E-05
HAT1	2	172815385	cg08739755	-0.81	6.96E-05
DCST1;DCST2	1	155006219	cg25412453	0.77	6.98E-05
ADRBK1	11	67052509	cg21194066	-0.77	6.98E-05
CAPRIN1	11	34097849	cg08882250	0.77	7.01E-05
TRIM27	6	28884599	cg10718056	-0.90	7.02E-05
ALDH3B1	11	67777823	cg02331303	-0.88	7.03E-05
TMC8	17	76136952	cg14210726	-0.77	7.04E-05
	4	100874826	cg20107506	-0.77	7.04E-05
	18	77552402	cg06705017	-0.77	7.04E-05
SREBF1	17	17741425	cg16928487	-0.77	7.05E-05
FLT3	13	28670602	cg20227511	-0.77	7.05E-05
RALGDS	9	136018794	cg14099540	0.77	7.05E-05
IL28RA	1	24514557	cg24435747	-0.77	7.06E-05
RXRA	9	137250935	cg02059519	-0.77	7.06E-05
	12	14413690	cg23348081	-0.77	7.07E-05
SURF4	9	136238392	cg13660174	0.77	7.08E-05
RAB7A	3	128533372	cg19991780	-0.77	7.09E-05
SEC1	19	49184628	cg27262821	0.77	7.09E-05
GNA12	7	2769681	cg13034073	-0.77	7.09E-05
DENND2D	1	111743537	cg23631538	0.77	7.11E-05
	15	59700360	cg05061769	-0.77	7.11E-05
	2	8675599	cg22489510	-0.84	7.12E-05
APOM	6	31623269	cg06241300	0.77	7.14E-05
BARD1	2	215675637	cg24607575	-0.77	7.15E-05
	6	110418140	cg16226866	-0.77	7.17E-05
PDGFRB	5	149520651	cg04173992	0.77	7.19E-05
HDAC4	2	240145022	cg03169059	-0.84	7.19E-05
ITGB2	21	46325853	cg04217515	-0.77	7.20E-05
AHDC1	1	27928494	cg14510299	-0.77	7.22E-05
RPTOR	17	78754090	cg05651511	-0.77	7.22E-05
OSBPL3	7	24963055	cg22796265	-0.77	7.23E-05
	1	8005108	cg24663338	-0.77	7.26E-05
PCNXL2	1	233248845	cg16371229	-0.77	7.27E-05
DNAJB5	9	34994200	cg14443182	0.77	7.28E-05
	1	25173236	cg02818189	-0.77	7.28E-05
XYLT1	16	17472479	cg07248440	-0.77	7.29E-05
FOXP1	3	71084634	cg18067134	-0.77	7.29E-05
SLC7A5	16	87904580	cg00858400	-0.91	7.29E-05
CCDC6	10	61667009	cg15232971	0.77	7.30E-05
FOXO3	6	108883330	cg03278811	-0.77	7.32E-05
TNFAIP8L1	19	4648335	cg25652610	-0.77	7.33E-05
IL2RB	22	37545423	cg26757673	0.77	7.34E-05
GRASP	12	52404134	cg14242936	-0.77	7.35E-05
ABCC1	16	16055132	cg04057219	0.76	7.36E-05
KLF12	13	74599636	cg09996325	0.76	7.36E-05
TSPAN14	10	82225771	cg18923906	0.77	7.37E-05
CLDN15	7	100880751	cg02512860	-0.77	7.37E-05
	14	56281968	cg14138235	-0.85	7.37E-05
	21	45576085	cg01772743	0.82	7.38E-05
TCTN3	10	97450247	cg16489809	-0.76	7.39E-05
	2	87883497	cg20731257	-0.77	7.40E-05
BCL2	18	60904328	cg25059899	-0.77	7.42E-05
ELMO1	7	37295230	cg17592875	0.76	7.42E-05
VPS28	8	145651541	cg11402303	-0.78	7.43E-05
CTSZ	20	57583188	cg12787553	-0.88	7.44E-05
SLFN12L	17	33817159	cg03794801	-0.76	7.46E-05
CSTA	3	122044043	cg14664412	-0.77	7.46E-05
HHLA2	3	108065259	cg14703454	-0.77	7.47E-05
HDAC4	2	240225062	cg26078407	-0.76	7.47E-05
BRD4	19	15391927	cg08044694	-0.80	7.48E-05
LCK	1	32715483	cg04249754	0.77	7.48E-05
	5	133407209	cg04983821	0.76	7.49E-05
	6	40359007	cg01200021	0.76	7.49E-05
HIRIP3	16	30005856	cg01298987	-0.76	7.50E-05
OCIAD2	4	48909110	cg13841742	0.76	7.50E-05
CROCC	1	17293971	cg06911110	-0.76	7.52E-05
RGL2	6	33265016	cg21241411	-0.76	7.54E-05
	3	32824318	cg20100151	-0.76	7.55E-05
C4orf32	4	113069076	cg09451574	-0.91	7.56E-05
FYN	6	112191479	cg02789394	0.78	7.57E-05
NFIC	19	3388047	cg22603569	-0.76	7.57E-05
PIGY	4	89445475	cg17714987	-0.76	7.57E-05
CAMTA2;SPAG7	17	4872326	cg03443944	0.78	7.58E-05
ICAM2	17	62084359	cg23556715	-0.90	7.58E-05
MYOM2	8	2012595	cg03454775	-0.76	7.59E-05
AKAP13	15	86286038	cg17298352	-0.76	7.59E-05
NR3C1	5	142729913	cg03857453	-0.76	7.61E-05
NINJ2	12	754911	cg24804768	-0.76	7.61E-05
MACROD1	11	63768794	cg11659663	-0.76	7.62E-05
	10	15077929	cg00555393	0.76	7.64E-05
HTRA1	10	124228770	cg06474225	-0.76	7.67E-05
GPT2	16	46919194	cg23684449	-0.76	7.67E-05
SSBP3	1	54693933	cg21159128	-0.84	7.68E-05
	1	198489263	cg26613367	0.76	7.68E-05
FUT4	11	94278413	cg11412713	-0.76	7.69E-05
C11orf49	11	47024513	cg18033092	-0.83	7.70E-05
ST7	7	116797907	cg07168526	-0.83	7.74E-05
LRRC1	6	53678839	cg27022531	-0.76	7.74E-05
	4	68334446	cg23599224	-0.76	7.76E-05
KSR1	17	25886793	cg07888884	-0.76	7.76E-05
	6	14477353	cg03446062	-0.84	7.76E-05
FCHO1	19	17877528	cg06336535	-0.85	7.77E-05
PIK3R5	17	8869864	cg14633721	-0.76	7.78E-05
C17orf76	17	16396497	cg18016128	-0.76	7.79E-05
ADK	10	76154015	cg09299075	-0.76	7.80E-05
	2	12568736	cg14756878	-0.76	7.80E-05
POLG	15	89872984	cg11869499	0.76	7.80E-05
	9	114706971	cg13633625	-0.91	7.81E-05
CTSZ	20	57583286	cg04917472	-0.76	7.81E-05
	2	120976896	cg21470541	-0.76	7.82E-05
C1orf162	1	112016615	cg23894854	-0.76	7.84E-05
HCCA2	11	1506936	cg13534999	0.76	7.86E-05
CCDC55	17	28442480	cg26898932	-0.76	7.87E-05
FAM45B;FAM45A	10	120873630	cg15361215	-0.76	7.88E-05
GREB1	2	11774852	cg06856155	0.76	7.88E-05
MAD1L1	7	1989360	cg25259697	-0.76	7.89E-05
WDR45L	17	80581701	cg18517055	-0.76	7.90E-05
TTC23L	5	34864283	cg00530870	-0.76	7.91E-05
GALC	14	88459963	cg04738877	0.76	7.91E-05
PHACTR2	6	144013969	cg17586302	-0.76	7.92E-05
CBFA2T3	16	89029055	cg06982885	0.76	7.93E-05
PACS2	14	105861940	cg01830256	0.76	7.95E-05
NUCKS1	1	205688760	cg15520845	-0.76	7.96E-05
SDK1	7	4037843	cg01027553	0.76	7.96E-05
	3	31547255	cg21821982	-0.76	7.97E-05
NAP1L4	11	3009206	cg26886572	0.93	7.98E-05
COX19	7	1005089	cg16245431	-0.76	8.01E-05
SLC25A33	1	9602701	cg26607031	-0.76	8.04E-05
CSNK1E	22	38714416	cg01441777	-0.81	8.04E-05
	7	115910191	cg25287372	0.76	8.04E-05
NT5DC1	6	116511817	cg01820962	-0.76	8.05E-05
CDYL	6	4890079	cg03187073	-0.76	8.05E-05
KLRD1	12	10455788	cg00059699	0.76	8.06E-05
CHMP1A	16	89720506	cg03062865	0.76	8.06E-05
DCPS	11	126215608	cg09694921	-0.76	8.08E-05
ANKRD11	16	89384602	cg08721324	-0.76	8.08E-05
PDE2A	11	72350553	cg20749932	0.76	8.09E-05
	13	74805590	cg18577167	0.90	8.10E-05
MAPKAPK2	1	206857579	cg08055786	0.80	8.12E-05
MAN1C1	1	26098310	cg16417374	-0.76	8.12E-05
ITPKB	1	226885709	cg17933936	0.76	8.13E-05
	6	44499229	cg01019484	0.76	8.14E-05
NWD1	19	16830739	cg20249566	-0.84	8.14E-05
KIF13A	6	17985564	cg15414930	-0.76	8.14E-05
SNRK	3	43387641	cg01801643	0.83	8.15E-05
GRM5	11	88270612	cg00444360	0.76	8.17E-05
NCKAP1L	12	54920931	cg21072795	-0.76	8.20E-05
	14	25526434	cg09844399	0.76	8.21E-05
	2	74264707	cg01987702	-0.76	8.24E-05
SULT6B1	2	37416883	cg05538887	-0.76	8.25E-05
C3orf21	3	194924602	cg15722952	0.76	8.26E-05
ITPRIP	10	106078922	cg24168991	-0.76	8.27E-05
	18	2653997	cg24914483	-0.76	8.28E-05
KAZALD1	10	102821565	cg26605164	-0.76	8.29E-05
C17orf87	17	5138645	cg21337881	-0.79	8.29E-05
COL18A1	21	46902264	cg18502618	-0.81	8.31E-05
FAM124B	2	225265963	cg25717464	-0.76	8.31E-05
LARP4B	10	867221	cg05931497	-0.76	8.31E-05
ABR	17	998504	cg20497635	-0.88	8.31E-05
AUTS2	7	70060153	cg00834988	-0.76	8.33E-05
AGGF1	5	76325203	cg22197936	-0.76	8.34E-05
	11	68924577	cg25179853	0.76	8.35E-05
	8	29211949	cg06120235	-0.76	8.36E-05
XYLT1	16	17407429	cg09770579	-0.76	8.38E-05
RUNX3	1	25291540	cg04554131	0.79	8.41E-05
ANKRD50	4	125632538	cg04525852	-0.92	8.41E-05
DOK3	5	176938148	cg14705319	-0.79	8.43E-05
AGAP3	7	150782539	cg09205595	-0.76	8.43E-05
LIPC	15	58844359	cg24848787	-0.76	8.45E-05
SETD2	3	47165568	cg23042138	0.76	8.46E-05
MYH10	17	8379225	cg25921609	-0.76	8.46E-05
KBTBD11	8	1955069	cg24598145	-0.76	8.46E-05
LOC90784	2	86250660	cg00246547	0.76	8.49E-05
ITGB1	10	33227909	cg04276417	-0.76	8.49E-05
KIAA1949	6	30653407	cg12105190	0.76	8.49E-05
ADAM19	5	156974558	cg25090569	0.76	8.55E-05
ITPRIP	10	106081245	cg05788080	-0.76	8.55E-05
C10orf26	10	104542002	cg19730379	-0.76	8.56E-05
COG1	17	71198000	cg19174634	-0.77	8.56E-05
FEZ2	2	36790185	cg22957691	-0.76	8.57E-05
HAUS6	9	19104008	cg13860981	-0.76	8.58E-05
RASA3	13	114823829	cg23281529	-0.76	8.58E-05
EMR3	19	14785604	cg13973985	-0.76	8.59E-05
RBM9	22	36236656	cg26196531	-0.80	8.60E-05
FARS2	6	5672954	cg17611046	-0.76	8.61E-05
FBXO34	14	55769688	cg04853218	-0.93	8.61E-05
CDH13	16	82868296	cg26709234	0.77	8.63E-05
DGKA	12	56323639	cg01167556	0.78	8.63E-05
PCSK9	1	55504848	cg01444643	0.76	8.63E-05
CLCN1	7	143021557	cg09336628	0.76	8.64E-05
	16	31441954	cg27045264	0.76	8.65E-05
MS4A6A	11	59951557	cg04353769	-0.83	8.67E-05
NDUFS6	5	1807695	cg11442326	-0.76	8.69E-05
STK32C	10	134045578	cg19754622	-0.76	8.70E-05
ACO1	9	32426330	cg13541353	-0.76	8.72E-05
	11	110198965	cg10264003	0.94	8.73E-05
LPO	17	56345839	cg12570429	-0.83	8.75E-05
FAIM3	1	207096358	cg17100176	0.77	8.75E-05
THAP11;CENPT	16	67877413	cg01083131	0.79	8.76E-05
STK35	20	2085157	cg12237948	-0.76	8.77E-05
TRAPPC9	8	141469983	cg06112894	-0.76	8.77E-05
IRAK3	12	66635398	cg12866960	-0.82	8.79E-05
CMC1	3	28282245	cg13679679	-0.77	8.82E-05
CTDSP1	2	219264796	cg26828218	-0.76	8.83E-05
DCAF4L1	4	41983716	cg16000989	-0.76	8.84E-05
	11	19264434	cg22239727	-0.80	8.84E-05
UBASH3A	21	43824262	cg09354050	0.91	8.84E-05
RNF216	7	5735129	cg05551825	0.76	8.86E-05
SLC25A34	1	16062361	cg05337019	-0.76	8.87E-05
QDPR	4	17515119	cg24656529	-0.76	8.87E-05
HIPK3	11	33278186	cg04225088	-0.76	8.89E-05
TGM5	15	43531947	cg25875049	-0.76	8.89E-05
BUD13	11	116640933	cg08672956	-0.76	8.90E-05
	2	42566455	cg19427338	-0.76	8.90E-05
NFIX	19	13127873	cg25556035	0.76	8.90E-05
TBCD	17	80870163	cg11526020	-0.85	8.91E-05
	3	107706245	cg06489037	-0.76	8.91E-05
	11	69259957	cg09868299	-0.76	8.92E-05
HLA-DOA	6	32976049	cg25061610	0.76	8.92E-05
PHTF2	7	77429766	cg27457191	0.76	8.95E-05
ST3GAL3	1	44176844	cg19636224	-0.76	8.95E-05
	19	54713514	cg20962215	-0.76	8.98E-05
RERE	1	8662670	cg12764441	0.76	9.00E-05
	4	70697416	cg12417549	-0.75	9.01E-05
ARHGEF10	8	1872335	cg01607321	-0.76	9.01E-05
IL7R	5	35860337	cg01027405	0.76	9.02E-05
KCNE1	21	35831010	cg06689180	0.75	9.03E-05
RPTOR	17	78829701	cg15097361	-0.75	9.09E-05
PRKCD	3	53198666	cg07687398	-0.75	9.13E-05
	9	138997380	cg14469684	-0.75	9.14E-05
CCDC88C	14	91816120	cg21890646	0.75	9.16E-05
	7	16890431	cg16324992	-0.76	9.18E-05
ARHGAP26	5	142431272	cg27579771	-0.75	9.18E-05
	11	117687628	cg24149237	-0.75	9.19E-05
	16	85478932	cg09363128	0.76	9.19E-05
	2	232582394	cg20627754	-0.87	9.20E-05
USP36	17	76814686	cg27578381	0.75	9.21E-05
DNAH3;TMEM159	16	21169331	cg07079231	-0.75	9.21E-05
DIP2C	10	323649	cg23128584	-0.75	9.22E-05
	5	2727713	cg25365014	0.75	9.23E-05
RAB37	17	72732432	cg03469804	-0.75	9.23E-05
	1	234843592	cg04605532	-0.75	9.23E-05
SLC20A1	2	113404661	cg26703507	0.75	9.25E-05
	13	50216117	cg17056618	-0.75	9.27E-05
CD86	3	121796719	cg13617155	-0.75	9.28E-05
MIR10A	17	46657555	cg01572694	-0.75	9.29E-05
ZFPM1	16	88590467	cg08705406	-0.81	9.35E-05
CD302	2	160653686	cg08347373	-0.75	9.35E-05
JPH3	16	87702610	cg03058260	0.75	9.37E-05
NLK	17	26452975	cg05475440	-0.75	9.38E-05
KLC1	14	104129064	cg08241321	-0.75	9.40E-05
HIST1H2BK;HIST1H4I	6	27106564	cg21777095	0.75	9.42E-05
TIFA	4	113208476	cg03736062	0.80	9.46E-05
	12	102340243	cg11081231	0.75	9.49E-05
NFATC1	18	77185451	cg13580107	0.75	9.49E-05
	8	110020924	cg18107094	-0.75	9.52E-05
PRF1	10	72362618	cg19880751	0.87	9.52E-05
HIVEP3	1	42317463	cg13423554	-0.75	9.53E-05
MRPS27	5	71613149	cg26293423	-0.75	9.55E-05
	2	129104576	cg20563269	-0.75	9.57E-05
	3	59718904	cg22380007	-0.75	9.57E-05
	12	69725435	cg22375663	-0.75	9.57E-05
ITPKB	1	226927663	cg03257293	0.75	9.59E-05
C22orf15	22	24105087	cg07048516	-0.75	9.60E-05
FLJ42289	15	100890907	cg10933959	-0.75	9.61E-05
CUX1	7	101461823	cg12537379	-0.75	9.61E-05
RAB11FIP1	8	37749412	cg17218270	0.77	9.62E-05
KCNAB2	1	6089454	cg07922513	-0.88	9.63E-05
SLC45A4	8	142238691	cg15586392	-0.79	9.64E-05
AMBRA1	11	46543695	cg20090290	-0.75	9.65E-05
	6	161348903	cg11531239	0.75	9.68E-05
FBXO6;FBXO44	1	11722935	cg01554529	-0.91	9.68E-05
NRP1	10	33562205	cg24892069	-0.80	9.69E-05
TNS3	7	47384337	cg02816732	0.75	9.69E-05
SH2D3C	9	130524573	cg14413165	-0.75	9.72E-05
ASGR1	17	7083064	cg05331340	-0.80	9.72E-05
CHRNA6	8	42623718	cg20539142	0.75	9.74E-05
[truncated: 368,409 more rows]
